# Supplementary material for: N′-Benzoyl-N-tert-butyl-2-chloro-N′-{[3-(6-chloro-3-pyrid­ylmethyl)-2-nitrimino­imidazolidin-1-yl]sulfan­yl}benzo­hydrazide
Source: Acta Crystallogr Sect E Struct Rep Online. 2009 Aug 12;65(Pt 9):o2131–2. doi: 10.1107/S1600536809028943 (PMC2969858; doi:10.1107/S1600536809028943)
Supplement: Supplementary file 1 [file e-65-o2131-sup1.cif]

##############################################################################
###                                                                        ###
###        Electronic paper (Acta Crystallographica Section E)             ###
###                                                                        ###
##############################################################################
#                                                                            #
# This CIF contains the data in a paper accepted for publication in Acta     #
# Crystallographica Section E. It conforms to the requirements of Notes      #
# for Authors for Section E, and has been peer reviewed under the auspices   #
# of the IUCr Commission on Journals.                                        #
#                                                                            #
# Full details of the Crystallographic Information File format               #
# are given in the paper "The Crystallographic Information File (CIF):       #
# a New Standard Archive File for Crystallography" by S. R. Hall, F. H.      #
# Allen and I. D. Brown [Acta Cryst. (1991), A47, 655-685].                  #
#                                                                            #
# The current version of the core CIF dictionary is obtainable from          #
# ftp://ftp.iucr.org/pub/cif_core.dic. The current version number is 2.4.    #
#                                                                            #
# Software is freely available for graphical display of the structure(s) in  #
# this CIF.  For information consult the CIF home page http://www.iucr.org/  #
# cif/home.html                                                              #
#                                                                            #
# This file may be used for bona fide research purposes within the           #
# scientific community so long as proper attribution is given to the journal # 
# article from which it was obtained.                                        #
#                                                                            #
##############################################################################
                                             
data_global
_audit_creation_method     'SHELXL-97'
_journal_date_recd_electronic     2009-06-13
_journal_date_accepted     2009-07-22
_journal_name_full     'Acta Crystallographica, Section E'
_journal_year     2009
_journal_volume     65
_journal_issue      9
_journal_page_first     o2131
_journal_page_last     o2132
_journal_paper_category     QO
_journal_coeditor_code     SU2122
_publ_contact_author_name     'Qing-min Wang'
_publ_contact_author_address
;
State Key Laboratory and Institute of Elemento-Organic Chemistry
Nankai University
Tianjin 300071
People's Republic of China
;
_publ_contact_author_email     'shangjian@mail.nankai.edu.cn'
_publ_contact_author_fax     ?
_publ_contact_author_phone     ?
_publ_section_title
;\
<i>N</i>'-Benzoyl-<i>N</i>-<i>tert</i>-butyl-2-chloro-<i>N</i>'-{[3-(6-chloro-\
3-pyridylmethyl)-2-nitriminoimidazolidin-1-yl]sulfanyl}benzohydrazide
;
loop_
    _publ_author_name
    _publ_author_footnote
    _publ_author_address
    'Shang, Jian ' .
;
Chemistry and Biology College
Yantai University
Yantai 264005
Shandong Province
People's Republic of China
;
    'Wang, Qing-min' .
;
State Key Laboratory and Institute of Elemento-Organic Chemistry
Nankai University
Tianjin 300071
People's Republic of China
;
    'Huang, Run-qiu' .
;
State Key Laboratory and Institute of Elemento-Organic Chemistry
Nankai University
Tianjin 300071
People's Republic of China
;
    'Chen, Li' .
;
State Key Laboratory and Institute of Elemento-Organic Chemistry
Nankai University
Tianjin 300071
People's Republic of China
;
    'Gao, Jianhua' .
;
College of Chemistry and Life Science
Tianjin Normal University
Tianjin 300074
People's Republic of China
;
data_I
_chemical_name_systematic
;
<i>N</i>'-Benzoyl-<i>N</i>-<i>tert</i>-butyl-2-chloro-<i>N</i>'-
{[3-(6-chloro-3-pyridylmethyl)-2-nitriminoimidazolidin-1-
yl]sulfanyl}benzohydrazide
;
_chemical_name_common     ?
_chemical_formula_moiety     'C27 H27 Cl2 N7 O4 S'
_chemical_formula_sum     'C27 H27 Cl2 N7 O4 S'
_chemical_formula_iupac     'C27 H27 Cl2 N7 O4 S'
_chemical_formula_weight     616.52
_chemical_melting_point     ?
_symmetry_cell_setting     Monoclinic
_symmetry_space_group_name_H-M     'P 21/n'
_symmetry_space_group_name_Hall     '-P 2yn'
loop_
    _symmetry_equiv_pos_as_xyz
    'x, y, z'
    '-x+1/2, y+1/2, -z+1/2'
    '-x, -y, -z'
    'x-1/2, -y-1/2, z-1/2'
_cell_length_a     11.2271(19)
_cell_length_b     10.1360(17)
_cell_length_c     25.660(4)
_cell_angle_alpha     90.00
_cell_angle_beta     102.233(2)
_cell_angle_gamma     90.00
_cell_volume     2853.7(8)
_cell_formula_units_Z     4
_cell_measurement_reflns_used     4468
_cell_measurement_theta_min     2.58
_cell_measurement_theta_max     24.88
_cell_measurement_temperature     293(2)
_exptl_crystal_description     prism
_exptl_crystal_colour     colorless
_exptl_crystal_size_max     0.32
_exptl_crystal_size_mid     0.12
_exptl_crystal_size_min     0.10
_exptl_crystal_density_diffrn     1.435
_exptl_crystal_density_meas     ?
_exptl_crystal_density_method     'not measured'
_exptl_crystal_F_000     1280
_exptl_absorpt_coefficient_mu     0.348
_exptl_absorpt_correction_type     multi-scan
_exptl_absorpt_process_details     '(SADABS; Sheldrick, 1996)'
_exptl_absorpt_correction_T_min     0.771361
_exptl_absorpt_correction_T_max     1.000000
_exptl_special_details
;
;
_diffrn_ambient_temperature     293(2)
_diffrn_radiation_type     MoK\a
_diffrn_radiation_wavelength     0.71073
_diffrn_radiation_source     'fine-focus sealed tube'
_diffrn_radiation_monochromator     graphite
_diffrn_measurement_device_type     'Bruker SMART CCD area-detector'
_diffrn_measurement_method     '\f and \w'
_diffrn_detector_area_resol_mean     ?
_diffrn_reflns_number     15046
_diffrn_reflns_av_R_equivalents     0.0206
_diffrn_reflns_av_sigmaI/netI     0.0270
_diffrn_reflns_theta_min     1.86
_diffrn_reflns_theta_max     25.03
_diffrn_reflns_theta_full     25.03
_diffrn_measured_fraction_theta_max     1.000
_diffrn_measured_fraction_theta_full     1.000
_diffrn_reflns_limit_h_min     -13
_diffrn_reflns_limit_h_max     13
_diffrn_reflns_limit_k_min     -12
_diffrn_reflns_limit_k_max     9
_diffrn_reflns_limit_l_min     -30
_diffrn_reflns_limit_l_max     30
_diffrn_standards_number     0
_diffrn_standards_interval_count     ?
_diffrn_standards_interval_time     ?
_diffrn_standards_decay_%     0
_refine_special_details
;
Refinement of <i>F</i>^2^ against ALL reflections. The weighted <i>R</i>-factor
<i>wR</i> and goodness of fit <i>S</i> are based on <i>F</i>^2^, conventional
<i>R</i>-factors <i>R</i> are based on <i>F</i>, with <i>F</i> set to zero for
negative <i>F</i>^2^. The threshold expression of <i>F</i>^2^ >
\s(<i>F</i>^2^) is used only for calculating <i>R</i>-factors(gt) <i>etc</i>.
and is not relevant to the choice of reflections for refinement.
<i>R</i>-factors based on <i>F</i>^2^ are statistically about twice as large
as those based on <i>F</i>, and <i>R</i>- factors based on ALL data will be
even larger.
;
_reflns_number_total     5028
_reflns_number_gt     3977
_reflns_threshold_expression     I>2\s(I)
_refine_ls_structure_factor_coef     Fsqd
_refine_ls_matrix_type     full
_refine_ls_R_factor_all     0.0596
_refine_ls_R_factor_gt     0.0457
_refine_ls_wR_factor_gt     0.1278
_refine_ls_wR_factor_ref     0.1367
_refine_ls_goodness_of_fit_ref     1.059
_refine_ls_restrained_S_all     1.059
_refine_ls_number_reflns     5028
_refine_ls_number_parameters     373
_refine_ls_number_restraints     0
_refine_ls_hydrogen_treatment     constr
_refine_ls_weighting_scheme     calc
_refine_ls_weighting_details
         'calc w=1/[\s^2^(Fo^2^)+(0.0698P)^2^+1.7665P] where P=(Fo^2^+2Fc^2^)/3'
_atom_sites_solution_hydrogens     geom
_atom_sites_solution_primary     direct
_atom_sites_solution_secondary     difmap
_refine_ls_shift/su_max     0.001
_refine_ls_shift/su_mean     0.000
_refine_diff_density_max     0.775
_refine_diff_density_min     -0.454
_refine_ls_extinction_method     none
_refine_ls_extinction_coef     ?
loop_
    _atom_type_symbol
    _atom_type_description
    _atom_type_scat_dispersion_real
    _atom_type_scat_dispersion_imag
    _atom_type_scat_source
    'C' 'C' 0.0033 0.0016
                         'International Tables Vol C Tables 4.2.6.8 and 6.1.1.4'
    'H' 'H' 0.0000 0.0000
                         'International Tables Vol C Tables 4.2.6.8 and 6.1.1.4'
    'N' 'N' 0.0061 0.0033
                         'International Tables Vol C Tables 4.2.6.8 and 6.1.1.4'
    'O' 'O' 0.0106 0.0060
                         'International Tables Vol C Tables 4.2.6.8 and 6.1.1.4'
    'S' 'S' 0.1246 0.1234
                         'International Tables Vol C Tables 4.2.6.8 and 6.1.1.4'
    'Cl' 'Cl' 0.1484 0.1585
                         'International Tables Vol C Tables 4.2.6.8 and 6.1.1.4'
_computing_data_collection     'SMART (Bruker, 1998)'
_computing_cell_refinement     'SAINT (Bruker, 1999)'
_computing_data_reduction     'SAINT (Bruker, 1999)'
_computing_structure_solution     'SHELXS97 (Sheldrick, 2008)'
_computing_structure_refinement     'SHELXL97 (Sheldrick, 2008)'
_computing_molecular_graphics     'SHELXTL (Sheldrick, 2008)'
_computing_publication_material     'SHELXTL (Sheldrick, 2008)'
loop_
    _atom_site_type_symbol
    _atom_site_label
    _atom_site_fract_x
    _atom_site_fract_y
    _atom_site_fract_z
    _atom_site_U_iso_or_equiv
    _atom_site_adp_type
    _atom_site_calc_flag
    _atom_site_refinement_flags
    _atom_site_occupancy
    _atom_site_disorder_assembly
    _atom_site_disorder_group
    Cl Cl1 -0.00213(9) 0.49776(9) 0.40638(4) 0.0728(3) Uani d . 1 . .
    Cl Cl2 -0.11702(9) 0.58796(9) 0.15026(4) 0.0810(3) Uani d . 1 . .
    S S1 0.14276(6) 0.07999(6) 0.09665(2) 0.03344(17) Uani d . 1 . .
    O O1 0.06429(15) 0.32169(19) 0.17809(6) 0.0420(4) Uani d . 1 . .
    O O2 0.11152(17) 0.45234(18) 0.07819(8) 0.0491(5) Uani d . 1 . .
    O O3 0.0674(2) -0.1707(2) 0.14149(9) 0.0608(6) Uani d . 1 . .
    O O4 -0.1101(2) -0.0950(2) 0.14492(11) 0.0752(7) Uani d . 1 . .
    N N1 -0.03379(17) 0.2563(2) 0.09591(7) 0.0325(4) Uani d . 1 . .
    N N2 0.08279(17) 0.23245(19) 0.08582(7) 0.0310(4) Uani d . 1 . .
    N N3 0.21131(18) 0.0735(2) 0.16139(7) 0.0333(4) Uani d . 1 . .
    N N4 0.2211(2) 0.0837(2) 0.24814(8) 0.0418(5) Uani d . 1 . .
    N N5 0.0473(2) -0.0140(2) 0.20121(8) 0.0439(5) Uani d . 1 . .
    N N6 0.0006(2) -0.0955(2) 0.15925(9) 0.0476(6) Uani d . 1 . .
    N N7 0.1465(2) 0.3052(3) 0.40109(9) 0.0525(6) Uani d . 1 . .
    C C1 -0.1896(3) 0.4535(3) 0.17016(13) 0.0583(8) Uani d . 1 . .
    C C2 -0.2914(3) 0.4740(5) 0.19289(16) 0.0796(11) Uani d . 1 . .
    H H2 -0.3207 0.5589 0.1958 0.095 Uiso calc R 1 . .
    C C3 -0.3459(4) 0.3701(5) 0.21039(17) 0.0872(13) Uani d . 1 . .
    H H3 -0.4121 0.3841 0.2262 0.105 Uiso calc R 1 . .
    C C4 -0.3057(3) 0.2426(5) 0.20542(15) 0.0795(11) Uani d . 1 . .
    H H4 -0.3468 0.1727 0.2171 0.095 Uiso calc R 1 . .
    C C5 -0.2077(2) 0.2171(4) 0.18388(12) 0.0620(9) Uani d . 1 . .
    H H5 -0.1792 0.1314 0.1820 0.074 Uiso calc R 1 . .
    C C6 -0.1483(2) 0.3285(3) 0.16371(10) 0.0429(6) Uani d . 1 . .
    C C7 -0.0311(2) 0.3051(2) 0.14593(9) 0.0333(5) Uani d . 1 . .
    C C8 -0.1401(2) 0.2467(3) 0.04779(9) 0.0387(6) Uani d . 1 . .
    C C9 -0.2336(3) 0.1494(4) 0.05798(15) 0.0883(14) Uani d . 1 . .
    H H9A -0.2744 0.1846 0.0842 0.132 Uiso calc R 1 . .
    H H9B -0.1941 0.0681 0.0708 0.132 Uiso calc R 1 . .
    H H9C -0.2920 0.1334 0.0254 0.132 Uiso calc R 1 . .
    C C10 -0.1969(3) 0.3813(3) 0.03440(14) 0.0670(9) Uani d . 1 . .
    H H10A -0.2587 0.3756 0.0023 0.100 Uiso calc R 1 . .
    H H10B -0.1352 0.4427 0.0293 0.100 Uiso calc R 1 . .
    H H10C -0.2327 0.4110 0.0631 0.100 Uiso calc R 1 . .
    C C11 -0.0898(3) 0.2030(5) -0.00012(13) 0.0930(15) Uani d . 1 . .
    H H11A -0.0538 0.1171 0.0066 0.139 Uiso calc R 1 . .
    H H11B -0.0292 0.2647 -0.0060 0.139 Uiso calc R 1 . .
    H H11C -0.1549 0.1996 -0.0311 0.139 Uiso calc R 1 . .
    C C12 0.1470(2) 0.3426(2) 0.07288(9) 0.0345(5) Uani d . 1 . .
    C C13 0.2546(2) 0.3156(3) 0.04891(10) 0.0387(6) Uani d . 1 . .
    C C14 0.2425(3) 0.2453(3) 0.00197(12) 0.0538(7) Uani d . 1 . .
    H H14 0.1692 0.2035 -0.0124 0.065 Uiso calc R 1 . .
    C C15 0.3376(3) 0.2368(4) -0.02354(13) 0.0677(9) Uani d . 1 . .
    H H15 0.3278 0.1915 -0.0557 0.081 Uiso calc R 1 . .
    C C16 0.4471(3) 0.2949(4) -0.00196(15) 0.0699(10) Uani d . 1 . .
    H H16 0.5123 0.2870 -0.0188 0.084 Uiso calc R 1 . .
    C C17 0.4599(3) 0.3646(4) 0.04451(15) 0.0670(9) Uani d . 1 . .
    H H17 0.5342 0.4041 0.0592 0.080 Uiso calc R 1 . .
    C C18 0.3636(2) 0.3768(3) 0.06963(12) 0.0504(7) Uani d . 1 . .
    H H18 0.3724 0.4265 0.1007 0.061 Uiso calc R 1 . .
    C C19 0.3185(2) 0.1561(3) 0.18253(10) 0.0453(6) Uani d . 1 . .
    H H19A 0.3066 0.2453 0.1687 0.054 Uiso calc R 1 . .
    H H19B 0.3912 0.1195 0.1733 0.054 Uiso calc R 1 . .
    C C20 0.3281(3) 0.1541(4) 0.24168(12) 0.0633(9) Uani d . 1 . .
    H H20A 0.4015 0.1088 0.2596 0.076 Uiso calc R 1 . .
    H H20B 0.3286 0.2429 0.2558 0.076 Uiso calc R 1 . .
    C C21 0.1539(2) 0.0411(2) 0.20220(9) 0.0346(5) Uani d . 1 . .
    C C22 0.1974(3) 0.0529(3) 0.30041(10) 0.0506(7) Uani d . 1 . .
    H H22A 0.2731 0.0267 0.3240 0.061 Uiso calc R 1 . .
    H H22B 0.1417 -0.0212 0.2971 0.061 Uiso calc R 1 . .
    C C23 0.1436(2) 0.1681(3) 0.32484(9) 0.0400(6) Uani d . 1 . .
    C C24 0.1910(3) 0.2073(3) 0.37612(10) 0.0467(7) Uani d . 1 . .
    H H24 0.2590 0.1626 0.3949 0.056 Uiso calc R 1 . .
    C C25 0.0517(3) 0.3670(3) 0.37382(11) 0.0464(7) Uani d . 1 . .
    C C26 -0.0045(3) 0.3379(4) 0.32266(13) 0.0657(9) Uani d . 1 . .
    H H26 -0.0724 0.3849 0.3051 0.079 Uiso calc R 1 . .
    C C27 0.0435(3) 0.2360(3) 0.29801(12) 0.0628(9) Uani d . 1 . .
    H H27 0.0079 0.2132 0.2631 0.075 Uiso calc R 1 . .
loop_
    _atom_site_aniso_label
    _atom_site_aniso_U_11
    _atom_site_aniso_U_22
    _atom_site_aniso_U_33
    _atom_site_aniso_U_12
    _atom_site_aniso_U_13
    _atom_site_aniso_U_23
    Cl1 0.0906(6) 0.0576(5) 0.0834(6) 0.0160(4) 0.0483(5) -0.0003(4)
    Cl2 0.0914(7) 0.0443(5) 0.1006(7) -0.0010(4) 0.0053(5) -0.0035(4)
    S1 0.0415(3) 0.0298(3) 0.0286(3) 0.0009(3) 0.0063(2) -0.0033(2)
    O1 0.0343(9) 0.0553(12) 0.0340(9) 0.0017(8) 0.0014(7) -0.0058(8)
    O2 0.0548(11) 0.0321(11) 0.0659(13) -0.0003(9) 0.0254(10) -0.0003(9)
    O3 0.0806(15) 0.0374(12) 0.0652(13) -0.0030(11) 0.0173(11) -0.0078(10)
    O4 0.0554(14) 0.0655(16) 0.0953(18) -0.0118(11) -0.0055(13) -0.0019(13)
    N1 0.0277(10) 0.0387(11) 0.0301(10) -0.0007(9) 0.0041(8) -0.0005(8)
    N2 0.0311(10) 0.0308(11) 0.0314(10) -0.0001(8) 0.0074(8) 0.0010(8)
    N3 0.0355(10) 0.0325(11) 0.0309(10) 0.0015(9) 0.0043(8) -0.0018(8)
    N4 0.0521(13) 0.0433(13) 0.0282(10) 0.0020(10) 0.0045(9) -0.0005(9)
    N5 0.0522(14) 0.0419(13) 0.0392(12) -0.0072(11) 0.0133(10) 0.0006(10)
    N6 0.0571(15) 0.0339(13) 0.0494(13) -0.0090(11) 0.0056(12) 0.0077(10)
    N7 0.0586(15) 0.0557(15) 0.0410(12) 0.0078(12) 0.0057(11) -0.0084(11)
    C1 0.0517(17) 0.059(2) 0.0607(19) 0.0063(15) 0.0032(14) -0.0145(15)
    C2 0.063(2) 0.097(3) 0.079(2) 0.018(2) 0.0165(19) -0.030(2)
    C3 0.062(2) 0.121(4) 0.085(3) 0.017(2) 0.029(2) -0.018(3)
    C4 0.063(2) 0.109(3) 0.070(2) -0.012(2) 0.0231(18) 0.011(2)
    C5 0.0303(14) 0.093(3) 0.0626(19) -0.0023(15) 0.0103(13) -0.0202(18)
    C6 0.0368(14) 0.0541(17) 0.0365(13) 0.0026(12) 0.0052(11) -0.0059(12)
    C7 0.0357(13) 0.0306(13) 0.0335(12) -0.0004(10) 0.0071(10) 0.0015(10)
    C8 0.0350(13) 0.0464(15) 0.0307(12) -0.0004(11) -0.0019(10) 0.0003(11)
    C9 0.080(2) 0.093(3) 0.073(2) -0.048(2) -0.0287(19) 0.026(2)
    C10 0.0602(19) 0.063(2) 0.066(2) 0.0062(16) -0.0140(16) 0.0131(16)
    C11 0.064(2) 0.161(4) 0.0438(18) 0.030(2) -0.0115(16) -0.039(2)
    C12 0.0366(13) 0.0347(14) 0.0323(12) -0.0034(11) 0.0071(10) -0.0013(10)
    C13 0.0420(14) 0.0359(14) 0.0407(13) -0.0006(11) 0.0141(11) 0.0046(11)
    C14 0.0537(18) 0.060(2) 0.0520(17) -0.0064(14) 0.0199(14) -0.0092(14)
    C15 0.071(2) 0.084(3) 0.0565(19) 0.0039(19) 0.0341(17) -0.0095(17)
    C16 0.060(2) 0.081(3) 0.081(2) 0.0067(18) 0.0424(18) 0.005(2)
    C17 0.0424(17) 0.079(2) 0.084(2) -0.0078(16) 0.0235(16) -0.003(2)
    C18 0.0431(15) 0.0540(18) 0.0561(17) -0.0040(13) 0.0150(13) -0.0050(14)
    C19 0.0390(14) 0.0513(17) 0.0442(15) -0.0039(12) 0.0054(11) -0.0089(12)
    C20 0.062(2) 0.078(2) 0.0435(16) -0.0180(17) -0.0028(14) -0.0057(15)
    C21 0.0444(14) 0.0271(12) 0.0311(12) 0.0074(10) 0.0054(10) 0.0025(9)
    C22 0.076(2) 0.0428(16) 0.0308(13) 0.0079(14) 0.0067(13) 0.0051(11)
    C23 0.0505(15) 0.0385(15) 0.0303(12) 0.0006(12) 0.0072(11) 0.0032(10)
    C24 0.0507(16) 0.0485(17) 0.0375(14) 0.0095(13) 0.0020(12) -0.0009(12)
    C25 0.0529(16) 0.0415(15) 0.0501(16) 0.0011(13) 0.0228(13) 0.0040(12)
    C26 0.063(2) 0.073(2) 0.0566(19) 0.0275(17) 0.0018(15) 0.0078(17)
    C27 0.072(2) 0.073(2) 0.0358(15) 0.0169(17) -0.0070(14) -0.0010(14)
_geom_special_details
;
All e.s.d.'s (except the e.s.d. in the dihedral angle between two l.s. planes)
are estimated using the full covariance matrix. The cell e.s.d.'s are taken
into account individually in the estimation of e.s.d.'s in distances, angles
and torsion angles; correlations between e.s.d.'s in cell parameters are only
used when they are defined by crystal symmetry. An approximate (isotropic)
treatment of cell e.s.d.'s is used for estimating e.s.d.'s involving l.s.
planes.
;
loop_
    _geom_bond_atom_site_label_1
    _geom_bond_atom_site_label_2
    _geom_bond_site_symmetry_2
    _geom_bond_distance
    _geom_bond_publ_flag
    Cl1 C25 . 1.742(3) ?
    Cl2 C1 . 1.721(4) ?
    S1 N3 . 1.6777(19) ?
    S1 N2 . 1.685(2) ?
    O1 C7 . 1.218(3) ?
    O2 C12 . 1.199(3) ?
    O3 N6 . 1.224(3) ?
    O4 N6 . 1.218(3) ?
    N1 C7 . 1.370(3) ?
    N1 N2 . 1.408(3) ?
    N1 C8 . 1.527(3) ?
    N2 C12 . 1.407(3) ?
    N3 C21 . 1.381(3) ?
    N3 C19 . 1.471(3) ?
    N4 C21 . 1.330(3) ?
    N4 C20 . 1.435(4) ?
    N4 C22 . 1.456(3) ?
    N5 C21 . 1.315(3) ?
    N5 N6 . 1.370(3) ?
    N7 C25 . 1.304(4) ?
    N7 C24 . 1.334(4) ?
    C1 C6 . 1.371(4) ?
    C1 C2 . 1.403(5) ?
    C2 C3 . 1.342(6) ?
    C2 H2 . 0.9300 ?
    C3 C4 . 1.384(6) ?
    C3 H3 . 0.9300 ?
    C4 C5 . 1.356(5) ?
    C4 H4 . 0.9300 ?
    C5 C6 . 1.461(5) ?
    C5 H5 . 0.9300 ?
    C6 C7 . 1.500(3) ?
    C8 C9 . 1.503(4) ?
    C8 C10 . 1.515(4) ?
    C8 C11 . 1.523(4) ?
    C9 H9A . 0.9600 ?
    C9 H9B . 0.9600 ?
    C9 H9C . 0.9600 ?
    C10 H10A . 0.9600 ?
    C10 H10B . 0.9600 ?
    C10 H10C . 0.9600 ?
    C11 H11A . 0.9600 ?
    C11 H11B . 0.9600 ?
    C11 H11C . 0.9600 ?
    C12 C13 . 1.493(3) ?
    C13 C18 . 1.375(4) ?
    C13 C14 . 1.381(4) ?
    C14 C15 . 1.368(4) ?
    C14 H14 . 0.9300 ?
    C15 C16 . 1.370(5) ?
    C15 H15 . 0.9300 ?
    C16 C17 . 1.367(5) ?
    C16 H16 . 0.9300 ?
    C17 C18 . 1.377(4) ?
    C17 H17 . 0.9300 ?
    C18 H18 . 0.9300 ?
    C19 C20 . 1.499(4) ?
    C19 H19A . 0.9700 ?
    C19 H19B . 0.9700 ?
    C20 H20A . 0.9700 ?
    C20 H20B . 0.9700 ?
    C22 C23 . 1.510(4) ?
    C22 H22A . 0.9700 ?
    C22 H22B . 0.9700 ?
    C23 C24 . 1.370(4) ?
    C23 C27 . 1.372(4) ?
    C24 H24 . 0.9300 ?
    C25 C26 . 1.363(4) ?
    C26 C27 . 1.379(5) ?
    C26 H26 . 0.9300 ?
    C27 H27 . 0.9300 ?
loop_
    _geom_angle_atom_site_label_1
    _geom_angle_atom_site_label_2
    _geom_angle_atom_site_label_3
    _geom_angle_site_symmetry_1
    _geom_angle_site_symmetry_3
    _geom_angle
    _geom_angle_publ_flag
    N3 S1 N2 . . 106.41(10) ?
    C7 N1 N2 . . 113.44(18) ?
    C7 N1 C8 . . 129.7(2) ?
    N2 N1 C8 . . 115.95(18) ?
    C12 N2 N1 . . 116.74(19) ?
    C12 N2 S1 . . 124.08(16) ?
    N1 N2 S1 . . 118.79(15) ?
    C21 N3 C19 . . 109.44(19) ?
    C21 N3 S1 . . 124.76(16) ?
    C19 N3 S1 . . 120.71(17) ?
    C21 N4 C20 . . 113.0(2) ?
    C21 N4 C22 . . 124.5(2) ?
    C20 N4 C22 . . 122.2(2) ?
    C21 N5 N6 . . 117.8(2) ?
    O4 N6 O3 . . 123.8(3) ?
    O4 N6 N5 . . 115.5(3) ?
    O3 N6 N5 . . 120.4(2) ?
    C25 N7 C24 . . 116.5(2) ?
    C6 C1 C2 . . 120.9(3) ?
    C6 C1 Cl2 . . 120.2(2) ?
    C2 C1 Cl2 . . 119.0(3) ?
    C3 C2 C1 . . 119.5(4) ?
    C3 C2 H2 . . 120.3 ?
    C1 C2 H2 . . 120.3 ?
    C2 C3 C4 . . 121.4(4) ?
    C2 C3 H3 . . 119.3 ?
    C4 C3 H3 . . 119.3 ?
    C5 C4 C3 . . 121.6(4) ?
    C5 C4 H4 . . 119.2 ?
    C3 C4 H4 . . 119.2 ?
    C4 C5 C6 . . 117.9(3) ?
    C4 C5 H5 . . 121.1 ?
    C6 C5 H5 . . 121.1 ?
    C1 C6 C5 . . 118.7(3) ?
    C1 C6 C7 . . 121.6(3) ?
    C5 C6 C7 . . 118.8(2) ?
    O1 C7 N1 . . 121.8(2) ?
    O1 C7 C6 . . 118.3(2) ?
    N1 C7 C6 . . 119.7(2) ?
    C9 C8 C10 . . 110.7(3) ?
    C9 C8 C11 . . 110.0(3) ?
    C10 C8 C11 . . 106.8(3) ?
    C9 C8 N1 . . 110.9(2) ?
    C10 C8 N1 . . 110.2(2) ?
    C11 C8 N1 . . 108.2(2) ?
    C8 C9 H9A . . 109.5 ?
    C8 C9 H9B . . 109.5 ?
    H9A C9 H9B . . 109.5 ?
    C8 C9 H9C . . 109.5 ?
    H9A C9 H9C . . 109.5 ?
    H9B C9 H9C . . 109.5 ?
    C8 C10 H10A . . 109.5 ?
    C8 C10 H10B . . 109.5 ?
    H10A C10 H10B . . 109.5 ?
    C8 C10 H10C . . 109.5 ?
    H10A C10 H10C . . 109.5 ?
    H10B C10 H10C . . 109.5 ?
    C8 C11 H11A . . 109.5 ?
    C8 C11 H11B . . 109.5 ?
    H11A C11 H11B . . 109.5 ?
    C8 C11 H11C . . 109.5 ?
    H11A C11 H11C . . 109.5 ?
    H11B C11 H11C . . 109.5 ?
    O2 C12 N2 . . 120.7(2) ?
    O2 C12 C13 . . 122.3(2) ?
    N2 C12 C13 . . 116.8(2) ?
    C18 C13 C14 . . 119.0(3) ?
    C18 C13 C12 . . 119.3(2) ?
    C14 C13 C12 . . 121.0(2) ?
    C15 C14 C13 . . 120.5(3) ?
    C15 C14 H14 . . 119.7 ?
    C13 C14 H14 . . 119.7 ?
    C14 C15 C16 . . 120.3(3) ?
    C14 C15 H15 . . 119.9 ?
    C16 C15 H15 . . 119.9 ?
    C17 C16 C15 . . 119.7(3) ?
    C17 C16 H16 . . 120.2 ?
    C15 C16 H16 . . 120.2 ?
    C16 C17 C18 . . 120.4(3) ?
    C16 C17 H17 . . 119.8 ?
    C18 C17 H17 . . 119.8 ?
    C13 C18 C17 . . 120.1(3) ?
    C13 C18 H18 . . 119.9 ?
    C17 C18 H18 . . 119.9 ?
    N3 C19 C20 . . 104.1(2) ?
    N3 C19 H19A . . 110.9 ?
    C20 C19 H19A . . 110.9 ?
    N3 C19 H19B . . 110.9 ?
    C20 C19 H19B . . 110.9 ?
    H19A C19 H19B . . 109.0 ?
    N4 C20 C19 . . 104.0(2) ?
    N4 C20 H20A . . 111.0 ?
    C19 C20 H20A . . 111.0 ?
    N4 C20 H20B . . 111.0 ?
    C19 C20 H20B . . 111.0 ?
    H20A C20 H20B . . 109.0 ?
    N5 C21 N4 . . 119.9(2) ?
    N5 C21 N3 . . 131.0(2) ?
    N4 C21 N3 . . 109.0(2) ?
    N4 C22 C23 . . 112.6(2) ?
    N4 C22 H22A . . 109.1 ?
    C23 C22 H22A . . 109.1 ?
    N4 C22 H22B . . 109.1 ?
    C23 C22 H22B . . 109.1 ?
    H22A C22 H22B . . 107.8 ?
    C24 C23 C27 . . 116.5(3) ?
    C24 C23 C22 . . 121.0(2) ?
    C27 C23 C22 . . 122.5(2) ?
    N7 C24 C23 . . 124.7(3) ?
    N7 C24 H24 . . 117.7 ?
    C23 C24 H24 . . 117.7 ?
    N7 C25 C26 . . 124.9(3) ?
    N7 C25 Cl1 . . 115.8(2) ?
    C26 C25 Cl1 . . 119.3(2) ?
    C25 C26 C27 . . 117.2(3) ?
    C25 C26 H26 . . 121.4 ?
    C27 C26 H26 . . 121.4 ?
    C23 C27 C26 . . 120.3(3) ?
    C23 C27 H27 . . 119.9 ?
    C26 C27 H27 . . 119.9 ?
loop_
    _geom_torsion_atom_site_label_1
    _geom_torsion_atom_site_label_2
    _geom_torsion_atom_site_label_3
    _geom_torsion_atom_site_label_4
    _geom_torsion_site_symmetry_1
    _geom_torsion_site_symmetry_2
    _geom_torsion_site_symmetry_3
    _geom_torsion_site_symmetry_4
    _geom_torsion
    _geom_torsion_publ_flag
    C7 N1 N2 C12 . . . . -79.1(2) ?
    C8 N1 N2 C12 . . . . 91.0(2) ?
    C7 N1 N2 S1 . . . . 94.0(2) ?
    C8 N1 N2 S1 . . . . -95.8(2) ?
    N3 S1 N2 C12 . . . . 86.82(19) ?
    N3 S1 N2 N1 . . . . -85.75(17) ?
    N2 S1 N3 C21 . . . . 86.2(2) ?
    N2 S1 N3 C19 . . . . -65.8(2) ?
    C21 N5 N6 O4 . . . . -146.8(2) ?
    C21 N5 N6 O3 . . . . 39.2(3) ?
    C6 C1 C2 C3 . . . . 2.6(5) ?
    Cl2 C1 C2 C3 . . . . -177.5(3) ?
    C1 C2 C3 C4 . . . . -1.5(6) ?
    C2 C3 C4 C5 . . . . 1.7(6) ?
    C3 C4 C5 C6 . . . . -2.7(5) ?
    C2 C1 C6 C5 . . . . -3.6(4) ?
    Cl2 C1 C6 C5 . . . . 176.5(2) ?
    C2 C1 C6 C7 . . . . -172.2(3) ?
    Cl2 C1 C6 C7 . . . . 7.8(4) ?
    C4 C5 C6 C1 . . . . 3.6(4) ?
    C4 C5 C6 C7 . . . . 172.6(3) ?
    N2 N1 C7 O1 . . . . -1.8(3) ?
    C8 N1 C7 O1 . . . . -170.3(2) ?
    N2 N1 C7 C6 . . . . -176.7(2) ?
    C8 N1 C7 C6 . . . . 14.9(4) ?
    C1 C6 C7 O1 . . . . 75.6(3) ?
    C5 C6 C7 O1 . . . . -93.0(3) ?
    C1 C6 C7 N1 . . . . -109.4(3) ?
    C5 C6 C7 N1 . . . . 82.0(3) ?
    C7 N1 C8 C9 . . . . -67.4(4) ?
    N2 N1 C8 C9 . . . . 124.4(3) ?
    C7 N1 C8 C10 . . . . 55.6(3) ?
    N2 N1 C8 C10 . . . . -112.7(3) ?
    C7 N1 C8 C11 . . . . 172.0(3) ?
    N2 N1 C8 C11 . . . . 3.7(3) ?
    N1 N2 C12 O2 . . . . 10.9(3) ?
    S1 N2 C12 O2 . . . . -161.8(2) ?
    N1 N2 C12 C13 . . . . -164.91(19) ?
    S1 N2 C12 C13 . . . . 22.4(3) ?
    O2 C12 C13 C18 . . . . 53.8(4) ?
    N2 C12 C13 C18 . . . . -130.5(3) ?
    O2 C12 C13 C14 . . . . -116.9(3) ?
    N2 C12 C13 C14 . . . . 58.8(3) ?
    C18 C13 C14 C15 . . . . 0.0(5) ?
    C12 C13 C14 C15 . . . . 170.8(3) ?
    C13 C14 C15 C16 . . . . 1.8(5) ?
    C14 C15 C16 C17 . . . . -1.8(6) ?
    C15 C16 C17 C18 . . . . -0.1(6) ?
    C14 C13 C18 C17 . . . . -1.8(4) ?
    C12 C13 C18 C17 . . . . -172.8(3) ?
    C16 C17 C18 C13 . . . . 1.9(5) ?
    C21 N3 C19 C20 . . . . 7.4(3) ?
    S1 N3 C19 C20 . . . . 163.2(2) ?
    C21 N4 C20 C19 . . . . 2.2(3) ?
    C22 N4 C20 C19 . . . . 176.7(2) ?
    N3 C19 C20 N4 . . . . -5.6(3) ?
    N6 N5 C21 N4 . . . . -157.9(2) ?
    N6 N5 C21 N3 . . . . 27.1(4) ?
    C20 N4 C21 N5 . . . . -173.5(3) ?
    C22 N4 C21 N5 . . . . 12.1(4) ?
    C20 N4 C21 N3 . . . . 2.5(3) ?
    C22 N4 C21 N3 . . . . -171.9(2) ?
    C19 N3 C21 N5 . . . . 169.1(3) ?
    S1 N3 C21 N5 . . . . 14.4(4) ?
    C19 N3 C21 N4 . . . . -6.3(3) ?
    S1 N3 C21 N4 . . . . -160.98(17) ?
    C21 N4 C22 C23 . . . . -105.2(3) ?
    C20 N4 C22 C23 . . . . 80.9(3) ?
    N4 C22 C23 C24 . . . . -130.6(3) ?
    N4 C22 C23 C27 . . . . 51.4(4) ?
    C25 N7 C24 C23 . . . . -0.5(5) ?
    C27 C23 C24 N7 . . . . 0.2(5) ?
    C22 C23 C24 N7 . . . . -177.9(3) ?
    C24 N7 C25 C26 . . . . 0.6(5) ?
    C24 N7 C25 Cl1 . . . . -178.1(2) ?
    N7 C25 C26 C27 . . . . -0.4(5) ?
    Cl1 C25 C26 C27 . . . . 178.2(3) ?
    C24 C23 C27 C26 . . . . -0.1(5) ?
    C22 C23 C27 C26 . . . . 178.0(3) ?
    C25 C26 C27 C23 . . . . 0.1(5) ?
