# Supplementary material for: N′-Benzoyl-N-tert-butyl-2-chloro-N′-{[3-(6-chloro-3-pyrid­ylmethyl)-2-nitrimino­imidazolidin-1-yl]sulfan­yl}benzo­hydrazide
Source: Acta Crystallogr Sect E Struct Rep Online. 2009 Aug 12;65(Pt 9):o2131–2. doi: 10.1107/S1600536809028943 (PMC2969858; doi:10.1107/S1600536809028943)
Supplement: Supplementary file 2 [file e-65-o2131-Isup2.hkl]

# 
# h,k,l, Fc-squared, Fo-squared, sigma(Fo-squared) and status flag 
# 
data_I
_shelx_title ' 50125D in P2(1)/n' 
_shelx_refln_list_code          4 
_shelx_F_calc_maximum      223.76 
_exptl_crystal_F_000      1280.00 
_reflns_d_resolution_high  0.8399 
 
loop_ 
 _symmetry_equiv_pos_as_xyz 
 'x, y, z' 
 '-x+1/2, y+1/2, -z+1/2' 
 '-x, -y, -z' 
 'x-1/2, -y-1/2, z-1/2' 
 
_cell_length_a    11.2271 
_cell_length_b    10.1360 
_cell_length_c    25.6598 
_cell_angle_alpha  90.000 
_cell_angle_beta  102.233 
_cell_angle_gamma  90.000 
 
_shelx_F_squared_multiplier     1.000 
 
loop_ 
 _refln_index_h 
 _refln_index_k 
 _refln_index_l 
 _refln_F_squared_calc 
 _refln_F_squared_meas 
 _refln_F_squared_sigma 
 _refln_observed_status 
   2   0   0      242.37      422.17      9.14 o 
   4   0   0     1934.30     1797.58     50.75 o 
   6   0   0     4196.65     4154.69     78.19 o 
   8   0   0      317.35      354.07     10.80 o 
  10   0   0      408.33      376.19     12.79 o 
  12   0   0      147.83      150.07     16.64 o 
   1   1   0       19.74       13.67      5.65 o 
   2   1   0     1993.73     1754.76     23.89 o 
   3   1   0     5232.41     5860.80     78.82 o 
   4   1   0      120.47       93.56      2.73 o 
   5   1   0      157.39      193.02      4.59 o 
   6   1   0     2282.67     2232.70     31.30 o 
   7   1   0      299.83      356.70      7.08 o 
   8   1   0      352.73      339.14      7.42 o 
   9   1   0       57.40       60.35      4.41 o 
  10   1   0       13.08       18.38      7.80 o 
  11   1   0      632.83      659.38     29.76 o 
  12   1   0      137.73      142.44     18.26 o 
  13   1   0       48.82       72.07     17.38 o 
   0   2   0     7199.84     7329.40    143.27 o 
   1   2   0     5330.51     5069.12     81.91 o 
   2   2   0       90.93      160.14      7.75 o 
   3   2   0     7891.61     7479.39     90.76 o 
   4   2   0       25.46       39.62      1.91 o 
   5   2   0     4716.66     5271.41     64.56 o 
   6   2   0      799.87      853.60     13.17 o 
   7   2   0     1082.56     1081.69     16.48 o 
   8   2   0     1232.99     1168.05     17.95 o 
   9   2   0        4.52       -1.25      4.82 o 
  10   2   0      520.59      539.26     13.19 o 
  11   2   0       19.38        8.48      7.16 o 
  12   2   0       20.34       23.69      9.00 o 
   1   3   0      322.69      353.85     12.96 o 
   2   3   0    17790.41    16544.72    265.74 o 
   3   3   0     3575.86     3457.82     56.82 o 
   4   3   0      269.53      302.11      5.06 o 
   5   3   0      127.97      136.39      3.43 o 
   6   3   0     1904.31     1722.66     22.26 o 
   7   3   0        5.23        4.70      6.14 o 
   8   3   0       90.92       91.84      5.03 o 
   9   3   0      763.78      732.59     19.55 o 
  10   3   0      865.73      865.01     26.01 o 
  11   3   0       72.10       85.97     18.26 o 
  12   3   0       88.17      112.68     14.19 o 
   0   4   0      117.58      128.90      8.22 o 
   1   4   0     6991.17     7102.58     98.64 o 
   2   4   0     1559.08     1841.55     31.28 o 
   3   4   0      795.76      866.09     16.13 o 
   4   4   0     4286.20     3929.62     55.29 o 
   5   4   0      449.64      437.94     27.83 o 
   6   4   0        7.52        7.36      3.96 o 
   7   4   0       17.25       22.08      4.92 o 
   8   4   0      143.94      144.37      6.98 o 
   9   4   0       18.00        8.79      7.34 o 
  10   4   0       81.52       86.29     12.79 o 
  11   4   0      119.22      142.28     10.62 o 
  12   4   0        3.70        0.38      9.38 o 
   1   5   0     1976.99     2230.17     32.01 o 
   2   5   0     3710.89     3723.01     61.65 o 
   3   5   0       89.67       49.23      5.79 o 
   4   5   0      700.28      780.58     36.27 o 
   5   5   0     1762.72     1816.56     31.94 o 
   6   5   0       24.13       13.06      4.72 o 
   7   5   0     2042.44     2151.86     37.88 o 
   8   5   0      388.38      373.95     18.53 o 
   9   5   0       43.08       43.23     10.12 o 
  10   5   0       22.78       41.86     13.92 o 
  11   5   0       47.69       33.38      8.51 o 
   0   6   0      956.73      752.59     17.66 o 
   1   6   0      209.95      242.10      8.88 o 
   2   6   0     1787.47     1753.28     30.85 o 
   3   6   0       14.72        9.18      4.20 o 
   4   6   0     2421.45     2250.53     39.05 o 
   5   6   0        2.77        0.14      5.01 o 
   6   6   0      125.47      136.46      7.06 o 
   7   6   0      569.81      569.36     14.19 o 
   8   6   0      186.32      177.08      9.06 o 
   9   6   0       84.86       75.21     10.03 o 
  10   6   0       37.88       39.39     14.51 o 
  11   6   0       28.83       33.12     16.44 o 
   1   7   0     1172.13     1138.20     21.53 o 
   2   7   0      107.83      111.18     20.08 o 
   3   7   0       93.14       91.24      6.27 o 
   4   7   0      409.15      396.80     11.31 o 
   5   7   0     1377.29     1317.94     25.18 o 
   6   7   0       62.41       63.68      8.40 o 
   7   7   0       78.08       80.30      7.20 o 
   8   7   0       56.43       51.68     12.64 o 
   9   7   0        8.12       -5.90     13.95 o 
  10   7   0        2.04       -2.32     14.86 o 
   0   8   0      250.59      240.20     16.14 o 
   1   8   0       97.93       85.73      9.15 o 
   2   8   0     1100.12     1046.68     26.88 o 
   3   8   0       93.55       80.82      7.32 o 
   4   8   0      875.81      876.99     18.79 o 
   5   8   0      286.11      251.47      9.50 o 
   6   8   0       16.67       23.37      6.93 o 
   7   8   0        9.24       11.42      7.10 o 
   8   8   0        1.33       -8.09     17.30 o 
   9   8   0       29.50       33.90     11.56 o 
   1   9   0        2.76        0.92      8.21 o 
   2   9   0     1681.00     1675.92     39.76 o 
   3   9   0       36.03       25.89      8.46 o 
   4   9   0      245.06      238.08     16.51 o 
   5   9   0       84.64       87.31      8.43 o 
   6   9   0      140.66      144.96     12.13 o 
   7   9   0       36.67       40.08      8.79 o 
   8   9   0       55.66       42.76     14.12 o 
   0  10   0       52.63       71.13     14.02 o 
   1  10   0       50.70       78.61     10.53 o 
   2  10   0      291.31      292.25     18.41 o 
   3  10   0       24.00       21.71     10.12 o 
   4  10   0       86.77       67.39     11.54 o 
   5  10   0      213.97      232.58     14.53 o 
   6  10   0        5.60        0.70     10.45 o 
   7  10   0       27.53       27.59      9.87 o 
   1  11   0       24.74       28.79     11.53 o 
   2  11   0      191.44      193.04     31.05 o 
   3  11   0       46.17       27.19     11.41 o 
   4  11   0        0.10        9.71     11.67 o 
   5  11   0        0.00       -0.90     11.10 o 
   0  12   0     1026.75     1048.73     44.03 o 
   1  12   0       93.57       85.36     21.05 o 
 -13   0   1       21.72       -2.12     15.60 o 
 -11   0   1     1363.11     1311.05     44.03 o 
  -9   0   1      252.97      278.11     10.47 o 
  -7   0   1      155.83      166.03     12.49 o 
  -5   0   1     3706.38     3809.01    105.19 o 
  -3   0   1     3836.97     3368.63     66.64 o 
  -1   0   1    28465.27    27093.14    529.75 o 
   1   0   1        0.08       -1.24      0.83 o 
   3   0   1    20589.73    23388.88    429.60 o 
   5   0   1     9652.29     9557.06    176.69 o 
   7   0   1      971.02      954.27     20.51 o 
   9   0   1       97.88       82.62      6.83 o 
  11   0   1      140.67      154.76     15.35 o 
 -13   1   1       14.11       12.93     17.13 o 
 -12   1   1        0.09        4.41      9.67 o 
 -11   1   1       27.07       35.05      6.43 o 
 -10   1   1      189.28      178.58      7.48 o 
  -9   1   1      203.98      186.79      8.43 o 
  -8   1   1      609.81      552.05     12.50 o 
  -7   1   1      576.67      632.69     10.67 o 
  -6   1   1     1342.44     1352.65     19.65 o 
  -5   1   1     1508.89     1556.70     22.07 o 
  -4   1   1      610.65      570.55      8.81 o 
  -3   1   1       42.02       83.39      2.75 o 
  -2   1   1    20424.72    19745.70    312.22 o 
  -1   1   1     4575.17     5610.04     90.48 o 
   0   1   1      783.88      945.87     19.74 o 
   1   1   1     8661.57     9538.73    129.21 o 
   2   1   1      235.64      131.51      3.78 o 
   3   1   1     1073.15      830.69     11.92 o 
   4   1   1     4060.76     3942.01     53.53 o 
   5   1   1      271.38      390.68     10.73 o 
   6   1   1      587.44      533.85      8.00 o 
   7   1   1     1036.84     1132.22     16.80 o 
   8   1   1        2.49        0.94      3.31 o 
   9   1   1        0.58        2.61      3.75 o 
  10   1   1      207.55      206.22      8.05 o 
  11   1   1      806.49      808.74     18.59 o 
  12   1   1      168.68      155.30     12.22 o 
 -12   2   1       12.77       22.99      9.26 o 
 -11   2   1        1.01        0.27      6.28 o 
 -10   2   1        8.83        2.20      5.13 o 
  -9   2   1      101.17       87.00      9.01 o 
  -8   2   1      318.33      326.68     12.14 o 
  -7   2   1      424.61      471.24      8.74 o 
  -6   2   1       12.58       26.53      2.60 o 
  -5   2   1      407.92      335.88      6.24 o 
  -4   2   1       86.07       94.06      2.50 o 
  -3   2   1    16696.95    17467.25    211.11 o 
  -2   2   1    23264.14    25650.08    353.49 o 
  -1   2   1      112.97       99.01      3.24 o 
   0   2   1        3.17       11.22      3.16 o 
   1   2   1     1400.40     1389.15     23.14 o 
   2   2   1    13771.09    15086.21    204.19 o 
   3   2   1     3811.07     3750.29     45.93 o 
   4   2   1     1460.40     1177.19     15.22 o 
   5   2   1      111.60      122.67      3.91 o 
   6   2   1      159.29      199.36      4.59 o 
   7   2   1        2.05        6.10      2.69 o 
   8   2   1      552.03      547.07      9.00 o 
   9   2   1      498.25      520.98     13.39 o 
  10   2   1      213.71      221.11     17.97 o 
  11   2   1      129.07      127.91      9.69 o 
  12   2   1      141.24      150.22     10.99 o 
 -12   3   1       31.23       50.16      9.65 o 
 -11   3   1      285.25      312.11     23.20 o 
 -10   3   1      643.48      610.83     26.95 o 
  -9   3   1     1095.47     1106.22     26.68 o 
  -8   3   1      344.22      359.96      8.57 o 
  -7   3   1       25.68       43.18      3.83 o 
  -6   3   1     1951.86     1965.77     25.15 o 
  -5   3   1     9130.82     9230.79    112.25 o 
  -4   3   1      380.92      411.90      7.37 o 
  -3   3   1    17955.71    17981.75    247.98 o 
  -2   3   1     5605.71     6002.23     97.36 o 
  -1   3   1    17729.46    17212.25    237.25 o 
   0   3   1     2092.78     2145.83     30.35 o 
   1   3   1      452.43      402.73     14.93 o 
   2   3   1      124.88       92.38      3.65 o 
   3   3   1     1232.80     1081.53     16.06 o 
   4   3   1     2736.55     2907.65     36.04 o 
   5   3   1      311.35      293.20      8.18 o 
   6   3   1      262.42      191.50      4.59 o 
   7   3   1      347.72      343.87      6.66 o 
   8   3   1       36.85       48.65      6.34 o 
   9   3   1      720.42      606.72     13.80 o 
  10   3   1        0.21        1.86      6.52 o 
  11   3   1       43.44       44.46      9.16 o 
  12   3   1        0.00       -6.70      8.33 o 
 -12   4   1       35.24       40.12     11.90 o 
 -11   4   1       68.65       28.27      8.22 o 
 -10   4   1      199.59      160.65     11.28 o 
  -9   4   1      227.30      264.71     17.99 o 
  -8   4   1       36.51       32.76      5.62 o 
  -7   4   1     1450.57     1558.18     28.14 o 
  -6   4   1        0.61        0.42      3.49 o 
  -5   4   1      992.12      975.03     15.42 o 
  -4   4   1      245.02      390.66      9.28 o 
  -3   4   1     2143.21     2031.27     34.43 o 
  -2   4   1      271.52      333.59     11.16 o 
  -1   4   1     1252.05     1171.64     17.36 o 
   0   4   1     5187.71     5207.30     72.59 o 
   1   4   1        4.40        3.57      2.71 o 
   2   4   1      880.18      823.34     15.26 o 
   3   4   1      422.79      366.00      8.56 o 
   4   4   1     3033.96     3018.37     50.37 o 
   5   4   1      480.19      669.25     24.99 o 
   6   4   1       73.09       94.99      6.04 o 
   7   4   1       11.16       24.99      4.86 o 
   8   4   1      265.66      291.77     18.51 o 
   9   4   1      117.83      112.89     10.86 o 
  10   4   1      590.18      568.37     16.70 o 
  11   4   1       20.40       44.79      8.70 o 
  12   4   1      120.09      127.67     28.31 o 
 -11   5   1       16.43        9.18     14.32 o 
 -10   5   1       65.26       74.76      9.92 o 
  -9   5   1       25.01       48.91     11.08 o 
  -8   5   1      351.99      340.19     12.40 o 
  -7   5   1      217.63      226.77     10.04 o 
  -6   5   1      274.35      286.29      8.81 o 
  -5   5   1      509.01      490.79     11.44 o 
  -4   5   1     1066.55     1089.03     20.29 o 
  -3   5   1     2595.13     2485.64     50.35 o 
  -2   5   1       31.73       50.37      4.34 o 
  -1   5   1      260.75      285.20      6.06 o 
   0   5   1      188.49      138.37      6.26 o 
   1   5   1     3458.07     3632.87     51.29 o 
   2   5   1     1286.25     1337.67     28.02 o 
   3   5   1      412.55      434.91     10.04 o 
   4   5   1      935.33      981.06     18.61 o 
   5   5   1       69.80       82.53      8.27 o 
   6   5   1      129.46      163.02      6.70 o 
   7   5   1      650.00      596.77     21.46 o 
   8   5   1      142.52      152.35      9.56 o 
   9   5   1        5.69        4.65      8.09 o 
  10   5   1      368.07      396.93     22.36 o 
  11   5   1       11.42        8.99      8.88 o 
 -11   6   1       11.81       12.14     15.80 o 
 -10   6   1       10.36       -3.10     16.46 o 
  -9   6   1      440.98      494.31     17.94 o 
  -8   6   1       20.31       27.79      6.53 o 
  -7   6   1      621.47      650.50     16.48 o 
  -6   6   1      136.65      142.71      7.00 o 
  -5   6   1       63.42       55.39      5.47 o 
  -4   6   1       56.00       37.27      5.12 o 
  -3   6   1     2694.47     2637.57     45.01 o 
  -2   6   1        0.89        3.68      3.90 o 
  -1   6   1     2647.65     2696.72     38.79 o 
   0   6   1      111.71      119.86      6.65 o 
   1   6   1     6181.12     5870.67     82.27 o 
   2   6   1      331.96      335.08     10.05 o 
   3   6   1      822.42      833.93     16.78 o 
   4   6   1        7.27       12.68      4.64 o 
   5   6   1       58.25       40.35      5.39 o 
   6   6   1        7.41       11.78      5.55 o 
   7   6   1      880.16      802.10     18.58 o 
   8   6   1       11.88        7.36      8.15 o 
   9   6   1      116.57      111.79     16.88 o 
  10   6   1        3.78       22.36     14.32 o 
  11   6   1       18.57       -8.97      9.27 o 
 -10   7   1       76.57       70.33     22.44 o 
  -9   7   1        7.64       10.06     11.95 o 
  -8   7   1       11.86        8.25      7.74 o 
  -7   7   1      121.11      118.97      7.60 o 
  -6   7   1      103.50      104.33      8.64 o 
  -5   7   1      361.45      323.78     10.12 o 
  -4   7   1     3416.33     3393.07     57.60 o 
  -3   7   1      111.28      102.84      6.32 o 
  -2   7   1       35.19       36.46      5.08 o 
  -1   7   1     1661.44     1530.49     27.58 o 
   0   7   1        3.18        6.15      6.49 o 
   1   7   1      100.57      105.77      5.89 o 
   2   7   1     4698.45     4371.83     72.89 o 
   3   7   1      769.19      650.38     14.82 o 
   4   7   1      164.81      176.26     12.32 o 
   5   7   1       78.71       78.23      6.61 o 
   6   7   1        0.18       -5.35      5.99 o 
   7   7   1      855.29      747.43     17.37 o 
   8   7   1       11.63        8.22      9.06 o 
   9   7   1       24.00       32.99     10.47 o 
  10   7   1      183.09      224.36     20.58 o 
  -9   8   1        0.07       -0.61     10.74 o 
  -8   8   1       33.35       45.06      8.16 o 
  -7   8   1      163.94      163.13      9.58 o 
  -6   8   1       60.29       62.75      8.90 o 
  -5   8   1      126.08      124.17     14.79 o 
  -4   8   1      176.52      144.05     16.93 o 
  -3   8   1       38.82       35.85     11.89 o 
  -2   8   1      548.50      515.95     17.04 o 
  -1   8   1     2640.36     2608.14     57.33 o 
   0   8   1     1554.73     1555.20     36.75 o 
   1   8   1       20.68        5.74      7.58 o 
   2   8   1      554.52      485.72     12.99 o 
   3   8   1      120.97      112.53      7.12 o 
   4   8   1       34.73       36.27      8.80 o 
   5   8   1       67.67       74.70      7.47 o 
   6   8   1      171.68      179.61      9.07 o 
   7   8   1      241.96      241.57     10.30 o 
   8   8   1       50.90       65.10     11.06 o 
   9   8   1       10.84       17.79     14.29 o 
  -8   9   1       49.85       57.45     19.94 o 
  -7   9   1        0.05        3.60      7.83 o 
  -6   9   1       19.20        2.95      7.54 o 
  -5   9   1      431.90      438.43     13.86 o 
  -4   9   1      195.51      171.84     18.02 o 
  -3   9   1      335.27      302.15     13.81 o 
  -2   9   1       70.56       67.59      9.60 o 
  -1   9   1      501.42      557.41     19.04 o 
   0   9   1      287.94      286.52     13.14 o 
   1   9   1      129.18      128.98     10.99 o 
   2   9   1      173.27      138.32     20.73 o 
   3   9   1       33.64       38.13      9.27 o 
   4   9   1       69.22       56.13      7.80 o 
   5   9   1       56.95       49.58      7.57 o 
   6   9   1        0.45       -5.40      7.51 o 
   7   9   1       50.80       40.98     10.37 o 
   8   9   1       42.20       13.27     12.93 o 
  -7  10   1        0.03        7.49      9.14 o 
  -6  10   1       44.70       39.36     11.16 o 
  -5  10   1        0.22        1.59     10.02 o 
  -4  10   1       31.23       26.57      9.92 o 
  -3  10   1      188.84      188.37     12.97 o 
  -2  10   1      117.16      105.61     11.23 o 
  -1  10   1      254.74      223.86     13.68 o 
   0  10   1      230.08      213.68     13.15 o 
   1  10   1        5.71       13.71     11.40 o 
   2  10   1       86.02       68.34     13.06 o 
   3  10   1       75.83      101.30     26.14 o 
   4  10   1      432.68      396.10     24.04 o 
   5  10   1       67.68       88.22     12.25 o 
   6  10   1        0.20        2.18     11.77 o 
   7  10   1        8.95        0.89     11.28 o 
  -5  11   1       70.75       70.11     12.88 o 
  -4  11   1        1.74        3.78     10.77 o 
  -3  11   1       11.60        3.73     10.32 o 
  -2  11   1      385.97      471.46     19.13 o 
  -1  11   1       20.95       33.29     10.57 o 
   0  11   1      106.41       69.65     11.29 o 
   1  11   1      313.44      326.34     18.04 o 
   2  11   1       32.61       45.06     12.11 o 
   3  11   1       29.28       60.45     14.02 o 
   4  11   1        0.54        3.37     12.18 o 
   5  11   1       63.08       55.80     13.97 o 
  -1  12   1      201.46      186.70     15.46 o 
   0  12   1      187.38      198.31     14.90 o 
   1  12   1       66.91       79.15     13.21 o 
 -12   0   2      170.04      206.39     17.77 o 
 -10   0   2     1219.61     1235.01     27.02 o 
  -8   0   2      798.94      823.88     18.53 o 
  -6   0   2      899.29     1022.08     31.64 o 
  -4   0   2      779.75      856.46     25.82 o 
  -2   0   2      636.05      472.30     10.20 o 
   2   0   2     9092.91     9364.41    172.42 o 
   4   0   2     1371.11     1876.32     35.96 o 
   6   0   2      464.65      483.93     17.52 o 
   8   0   2     1941.20     2055.33     40.96 o 
  10   0   2        0.36       -4.42      6.11 o 
  12   0   2      566.43      626.03     29.27 o 
 -13   1   2       83.37      107.18     19.20 o 
 -12   1   2       81.04       71.49     10.35 o 
 -11   1   2       24.15       20.10      6.17 o 
 -10   1   2       81.12       96.40      6.61 o 
  -9   1   2       16.58        2.79      4.51 o 
  -8   1   2        6.44       -1.41      3.70 o 
  -7   1   2      758.03      895.05     14.07 o 
  -6   1   2      648.49      530.68      8.98 o 
  -5   1   2     4714.90     4786.00     64.93 o 
  -4   1   2     1143.73     1332.70     22.42 o 
  -3   1   2     1431.23     1212.86     20.28 o 
  -2   1   2      219.40      164.45      3.78 o 
  -1   1   2     2399.70     2282.97     36.45 o 
   0   1   2     8729.51     9326.40    126.42 o 
   1   1   2    11980.44    12261.13    165.77 o 
   2   1   2    17703.61    17904.08    216.21 o 
   3   1   2       80.59       23.77      2.19 o 
   4   1   2      266.22      350.59      5.41 o 
   5   1   2      172.39      233.12      4.44 o 
   6   1   2      194.87      206.06      4.49 o 
   7   1   2      137.54      141.25      4.51 o 
   8   1   2       94.34      113.41      7.42 o 
   9   1   2      398.64      451.27     11.38 o 
  10   1   2      435.22      429.12     11.68 o 
  11   1   2        7.50       10.44      6.59 o 
  12   1   2        0.12        4.52     10.28 o 
 -13   2   2       48.68       48.33     18.07 o 
 -12   2   2       48.52       43.05      9.05 o 
 -11   2   2      377.90      367.76     11.14 o 
 -10   2   2     1311.83     1282.91     29.94 o 
  -9   2   2      332.68      380.08     10.76 o 
  -8   2   2     1036.20     1042.17     19.70 o 
  -7   2   2      768.22      663.19     10.95 o 
  -6   2   2     1528.91     1677.37     23.93 o 
  -5   2   2      386.20      361.98      6.50 o 
  -4   2   2     1219.34     1211.35     17.27 o 
  -3   2   2     2151.33     2091.15     29.72 o 
  -2   2   2    10502.94    11450.01    157.98 o 
  -1   2   2    13235.76    13262.66    209.32 o 
   0   2   2     9955.94    10044.35    138.68 o 
   1   2   2    11457.97    12110.84    194.48 o 
   2   2   2       50.21       33.36      2.85 o 
   3   2   2      670.35      657.20      8.87 o 
   4   2   2     1016.68      995.39     13.46 o 
   5   2   2       13.53        3.44      1.90 o 
   6   2   2       65.58       51.87      2.74 o 
   7   2   2      239.13      196.51      4.35 o 
   8   2   2     1000.60     1005.56     14.62 o 
   9   2   2        1.23        4.10      5.20 o 
  10   2   2      120.71      120.65      9.45 o 
  11   2   2      243.18      237.23     13.06 o 
  12   2   2        6.97       15.75      9.32 o 
 -12   3   2        0.15        5.94      8.88 o 
 -11   3   2        6.43        7.21      7.68 o 
 -10   3   2       69.56       72.55     14.88 o 
  -9   3   2        7.26        7.88      4.71 o 
  -8   3   2      750.65      787.42     14.04 o 
  -7   3   2       22.74       20.88      3.61 o 
  -6   3   2     2603.19     2741.27     34.42 o 
  -5   3   2       64.58       74.54      4.08 o 
  -4   3   2     3645.85     4173.11     58.63 o 
  -3   3   2     4636.78     4874.95     68.04 o 
  -2   3   2     8219.60     8021.49    111.22 o 
  -1   3   2     4253.76     4282.31     59.73 o 
   0   3   2      199.48      181.25      5.69 o 
   1   3   2    14559.33    15302.38    245.73 o 
   2   3   2     6869.36     6861.53    111.03 o 
   3   3   2      323.46      271.17      5.37 o 
   4   3   2       51.24       36.36      2.11 o 
   5   3   2      233.10      212.94      5.96 o 
   6   3   2      299.21      378.63      6.70 o 
   7   3   2      118.66      122.06      3.97 o 
   8   3   2      391.12      391.05      8.89 o 
   9   3   2        1.21       -2.63      6.32 o 
  10   3   2      453.86      457.33     19.82 o 
  11   3   2        4.00        7.80      8.39 o 
  12   3   2       14.03        3.75      9.55 o 
 -12   4   2      263.79      264.15     13.49 o 
 -11   4   2       88.15      127.31     15.80 o 
 -10   4   2        0.09       -6.41      7.99 o 
  -9   4   2     1626.03     1638.27     49.48 o 
  -8   4   2        0.08        2.59      5.01 o 
  -7   4   2      151.06      165.90     12.07 o 
  -6   4   2       83.19       57.75      3.85 o 
  -5   4   2       31.87       44.72      3.27 o 
  -4   4   2       22.43       27.87      2.61 o 
  -3   4   2     5592.41     5543.69     90.40 o 
  -2   4   2     3703.65     3562.05     50.16 o 
  -1   4   2     3551.45     3725.76     52.35 o 
   0   4   2     1318.83     1236.50     18.26 o 
   1   4   2     3266.75     3209.96     52.99 o 
   2   4   2      238.97      287.88      7.58 o 
   3   4   2      468.70      438.86      9.72 o 
   4   4   2      620.87      664.05     14.42 o 
   5   4   2      424.25      413.98      7.90 o 
   6   4   2      175.22      194.68      5.33 o 
   7   4   2      163.93      159.75      6.65 o 
   8   4   2      923.60      975.94     24.13 o 
   9   4   2       62.24       56.70      8.39 o 
  10   4   2       23.71       29.09     11.13 o 
  11   4   2      523.23      505.82     22.19 o 
  12   4   2       45.74       58.18     11.60 o 
 -12   5   2        2.18        1.97     15.65 o 
 -11   5   2       47.36       61.66     15.30 o 
 -10   5   2        3.13        9.23     12.37 o 
  -9   5   2       25.97       30.30      6.61 o 
  -8   5   2       99.56       79.09      6.66 o 
  -7   5   2      352.02      357.00     10.48 o 
  -6   5   2       96.64      105.45      5.98 o 
  -5   5   2      595.04      547.12     12.39 o 
  -4   5   2     1366.19     1575.44     23.49 o 
  -3   5   2      125.36      187.12      4.76 o 
  -2   5   2      762.09      848.14     13.69 o 
  -1   5   2     3408.68     3228.75     45.81 o 
   0   5   2     1731.22     1719.85     25.18 o 
   1   5   2      780.09      771.81     30.41 o 
   2   5   2       19.74       18.20      5.94 o 
   3   5   2       58.21       95.90      7.09 o 
   4   5   2      272.63      296.73     29.51 o 
   5   5   2      161.86      169.23     10.40 o 
   6   5   2       31.67       34.18      7.46 o 
   7   5   2      815.72      856.69     17.87 o 
   8   5   2      114.81       97.76      9.09 o 
   9   5   2       39.53       18.66     12.29 o 
  10   5   2       15.37       14.48      7.35 o 
  11   5   2       39.79       44.36      9.76 o 
 -11   6   2       44.98       54.05     16.09 o 
 -10   6   2      284.50      300.73     14.54 o 
  -9   6   2        6.10       -2.07      8.72 o 
  -8   6   2       15.17       22.28      6.18 o 
  -7   6   2       25.76       29.72      5.64 o 
  -6   6   2        2.86        3.62      5.04 o 
  -5   6   2        0.42       -0.49      7.03 o 
  -4   6   2     5065.66     5274.19     87.08 o 
  -3   6   2      351.23      300.71      8.96 o 
  -2   6   2        1.44       13.88      3.91 o 
  -1   6   2      143.82      113.01      4.05 o 
   0   6   2      110.45      142.74      6.89 o 
   1   6   2     1053.84     1030.29     21.41 o 
   2   6   2      199.04      159.15      6.96 o 
   3   6   2        2.59        3.79      4.77 o 
   4   6   2      232.05      224.02      7.76 o 
   5   6   2        0.07        0.34      4.87 o 
   6   6   2      269.20      200.27      9.38 o 
   7   6   2       60.10       68.71      6.77 o 
   8   6   2      282.41      304.42     16.17 o 
   9   6   2       47.77       69.21     14.27 o 
  10   6   2       86.91       87.79     10.49 o 
  11   6   2        0.05       -0.88      9.48 o 
 -10   7   2        4.40        6.80     13.38 o 
  -9   7   2      188.41      183.98     12.62 o 
  -8   7   2        5.61        6.49      6.95 o 
  -7   7   2        0.10       -4.05      6.36 o 
  -6   7   2       70.20       77.85      6.78 o 
  -5   7   2     1502.56     1461.32     27.82 o 
  -4   7   2        0.87        9.70      7.92 o 
  -3   7   2      714.78      695.99     15.27 o 
  -2   7   2      344.32      431.03     16.31 o 
  -1   7   2     1571.14     1516.06     27.38 o 
   0   7   2      123.23      109.90      5.67 o 
   1   7   2      188.79      174.54      6.97 o 
   2   7   2      375.72      358.76     10.31 o 
   3   7   2       89.94       80.19      6.00 o 
   4   7   2       86.70       73.59      6.56 o 
   5   7   2       79.34       85.05      7.09 o 
   6   7   2       44.76       59.74      9.29 o 
   7   7   2      338.70      291.01     13.44 o 
   8   7   2      116.76      130.38     16.96 o 
   9   7   2      415.13      365.40     38.16 o 
  10   7   2       60.10       66.40      9.70 o 
  -9   8   2       68.13       36.46     13.85 o 
  -8   8   2       30.80       28.44      7.95 o 
  -7   8   2       46.89       41.80      7.61 o 
  -6   8   2       55.00       43.69      6.97 o 
  -5   8   2        0.17       -4.77      6.53 o 
  -4   8   2        0.15        1.83      5.76 o 
  -3   8   2     2094.28     1912.97     34.61 o 
  -2   8   2      268.41      293.06     23.74 o 
  -1   8   2        0.07        5.17      7.52 o 
   0   8   2      572.53      625.14     19.02 o 
   1   8   2     2631.79     2384.27     52.79 o 
   2   8   2      153.96      184.80      8.24 o 
   3   8   2     1768.83     1826.45     33.31 o 
   4   8   2      218.01      226.26     18.81 o 
   5   8   2     2257.10     2138.43     38.60 o 
   6   8   2       31.51       19.19      7.02 o 
   7   8   2       52.51       48.24     10.06 o 
   8   8   2        1.36       19.89     13.62 o 
   9   8   2        0.36       -0.64     11.05 o 
  -8   9   2      266.70      268.80     12.13 o 
  -7   9   2       59.99       70.27      8.70 o 
  -6   9   2       37.35       57.29      8.43 o 
  -5   9   2       45.97       46.82      7.33 o 
  -4   9   2      330.67      285.94     13.67 o 
  -3   9   2       15.65       24.05      9.43 o 
  -2   9   2       23.97       12.06      8.94 o 
  -1   9   2       30.80       13.68      8.60 o 
   0   9   2      134.19      154.48     10.65 o 
   1   9   2       10.86        9.33      8.14 o 
   2   9   2        2.86        7.06      8.62 o 
   3   9   2      414.71      469.11     17.64 o 
   4   9   2       64.33       45.28      7.40 o 
   5   9   2      381.40      439.46     13.95 o 
   6   9   2        4.94       -8.43      7.55 o 
   7   9   2       38.33       30.36     11.00 o 
   8   9   2       88.40       58.71     11.90 o 
  -7  10   2       95.72      129.97     30.61 o 
  -6  10   2      425.68      421.18     17.82 o 
  -5  10   2       99.71       52.72     17.03 o 
  -4  10   2        0.81        7.90     10.42 o 
  -3  10   2      696.82      669.43     53.34 o 
  -2  10   2      267.91      286.47     14.44 o 
  -1  10   2       18.30       20.40      9.34 o 
   0  10   2        0.02       -0.88      8.88 o 
   1  10   2       30.22       54.84     13.25 o 
   2  10   2       59.19       57.58     10.99 o 
   3  10   2        2.94        3.36      9.79 o 
   4  10   2       12.65       10.92     10.03 o 
   5  10   2       73.50       62.83     10.77 o 
   6  10   2        0.96        5.48     11.17 o 
   7  10   2       45.15       60.04     12.77 o 
  -5  11   2      346.31      370.37     39.39 o 
  -4  11   2       10.37        8.71     10.93 o 
  -3  11   2        1.41        5.66     11.03 o 
  -2  11   2       58.77       53.57     12.13 o 
  -1  11   2      229.65      274.60     27.00 o 
   0  11   2      284.22      298.94     15.86 o 
   1  11   2      141.63      182.57     13.98 o 
   2  11   2        2.10        5.95     10.78 o 
   3  11   2      333.74      387.90     17.85 o 
   4  11   2       87.61      112.36     13.79 o 
   5  11   2       59.32       48.53     12.62 o 
  -1  12   2       68.60       55.58     15.94 o 
   0  12   2        0.51       22.46     12.95 o 
 -13   0   3       56.25       55.34     17.33 o 
 -11   0   3       15.52       21.13     11.90 o 
  -9   0   3      129.98      126.53      6.76 o 
  -7   0   3      316.85      268.84     13.62 o 
  -5   0   3      108.42      204.81     10.32 o 
  -3   0   3      692.86      682.65     18.76 o 
  -1   0   3     4049.97     4009.72    113.93 o 
   1   0   3    22407.91    22267.42    495.29 o 
   3   0   3     6443.65     6460.98    119.49 o 
   5   0   3     9102.22     8495.45    157.32 o 
   7   0   3      611.30      704.87     16.39 o 
   9   0   3       78.76       86.54     19.15 o 
  11   0   3      668.76      564.82     26.41 o 
 -13   1   3       16.39       10.40     11.30 o 
 -12   1   3       28.12       33.62      9.68 o 
 -11   1   3        1.68       -6.43      7.98 o 
 -10   1   3       14.25       17.88      5.45 o 
  -9   1   3     1197.64     1185.83     27.40 o 
  -8   1   3      326.62      347.66      8.67 o 
  -7   1   3      210.13      221.23     12.34 o 
  -6   1   3      764.54      719.00     16.93 o 
  -5   1   3      272.51      394.93      8.56 o 
  -4   1   3     4929.25     5035.02     80.53 o 
  -3   1   3     4403.41     4286.89     68.50 o 
  -2   1   3     1379.21     1735.54     28.11 o 
  -1   1   3      400.16      330.11      5.97 o 
   0   1   3     2063.47     2310.30     31.30 o 
   1   1   3    20076.81    20481.74    242.06 o 
   2   1   3     9113.30     9707.87    114.74 o 
   3   1   3    11974.30    11898.14    140.58 o 
   4   1   3      567.01      517.71      6.67 o 
   5   1   3     1080.10     1004.59     12.08 o 
   6   1   3        6.81       12.00      2.33 o 
   7   1   3     3012.55     3136.44     42.63 o 
   8   1   3      440.62      399.07      8.36 o 
   9   1   3        4.53        5.20      4.05 o 
  10   1   3        2.40       -1.88      5.78 o 
  11   1   3       27.72       42.59      6.92 o 
  12   1   3       17.55       25.73     11.06 o 
 -13   2   3        4.74       -0.49     15.90 o 
 -12   2   3        1.07        5.48     13.38 o 
 -11   2   3        9.09        2.90      5.93 o 
 -10   2   3       40.04       35.87      7.60 o 
  -9   2   3      175.59      187.86      7.53 o 
  -8   2   3       62.86       69.67      5.81 o 
  -7   2   3      175.34      218.45      5.47 o 
  -6   2   3      225.75      336.82      6.63 o 
  -5   2   3      165.56      164.71      6.04 o 
  -4   2   3      705.38      627.98     24.80 o 
  -3   2   3     5932.08     5849.09    116.29 o 
  -2   2   3     3128.87     3023.86     42.38 o 
  -1   2   3     3349.42     3202.56     43.37 o 
   0   2   3     9526.10    10691.97    147.50 o 
   1   2   3      100.82       47.86      2.70 o 
   2   2   3     2588.84     2364.52     42.15 o 
   3   2   3      841.43      772.39     10.55 o 
   4   2   3       21.53       22.86      2.39 o 
   5   2   3      486.27      450.43      6.81 o 
   6   2   3      108.80      122.51      4.07 o 
   7   2   3      463.29      505.56      8.37 o 
   8   2   3       48.68       50.57      4.18 o 
   9   2   3      689.76      734.76     15.52 o 
  10   2   3       84.90       45.79      6.49 o 
  11   2   3       14.38       17.00      8.33 o 
  12   2   3       20.29       35.71      9.74 o 
 -12   3   3       46.12       47.74      9.26 o 
 -11   3   3        3.90      -11.80     12.29 o 
 -10   3   3      378.33      346.97     13.84 o 
  -9   3   3       17.38       16.93      4.71 o 
  -8   3   3      100.99      117.09      5.47 o 
  -7   3   3       15.48       12.80      3.44 o 
  -6   3   3      328.35      372.42      7.88 o 
  -5   3   3      433.48      375.57      9.73 o 
  -4   3   3      749.74      745.35     11.90 o 
  -3   3   3       17.09       -0.57      1.90 o 
  -2   3   3     5379.15     5689.46     79.16 o 
  -1   3   3     7497.86     8068.90    111.68 o 
   0   3   3       88.56      119.25      3.09 o 
   1   3   3    17678.75    18062.18    289.94 o 
   2   3   3      504.11      495.73     17.97 o 
   3   3   3      325.02      237.45      7.84 o 
   4   3   3     1459.59     1523.48     19.51 o 
   5   3   3        3.23        1.95      2.16 o 
   6   3   3      155.68      177.65      5.48 o 
   7   3   3      760.29      734.37     10.91 o 
   8   3   3       97.93       86.46      5.86 o 
   9   3   3      151.64      164.37      9.31 o 
  10   3   3       85.84       83.19     11.53 o 
  11   3   3      219.27      253.21     12.48 o 
  12   3   3       24.67       21.95      9.92 o 
 -12   4   3       68.29       68.91     16.44 o 
 -11   4   3       23.86       16.73     13.18 o 
 -10   4   3      869.46      858.68     33.44 o 
  -9   4   3      327.88      291.40      9.67 o 
  -8   4   3       34.35       50.11      8.13 o 
  -7   4   3      490.14      543.20     14.78 o 
  -6   4   3     3332.30     3311.96     47.49 o 
  -5   4   3      110.61      117.42      5.09 o 
  -4   4   3     1156.54     1264.31     26.38 o 
  -3   4   3     2017.99     2160.33     31.15 o 
  -2   4   3      721.74      909.89     14.01 o 
  -1   4   3      981.90      787.16     12.29 o 
   0   4   3     1513.64     1550.68     22.60 o 
   1   4   3      729.52      728.13     13.88 o 
   2   4   3      613.13      878.79     19.42 o 
   3   4   3     1634.91     1699.29     29.30 o 
   4   4   3      354.76      300.25      9.86 o 
   5   4   3      694.94      618.14     10.51 o 
   6   4   3        0.21        4.49      3.11 o 
   7   4   3      801.48      719.30     18.71 o 
   8   4   3       95.87       90.26      8.03 o 
   9   4   3     2330.73     2408.05     75.45 o 
  10   4   3      184.69      170.09     10.67 o 
  11   4   3       51.80       61.00      9.78 o 
 -12   5   3       91.82       74.19     17.23 o 
 -11   5   3       89.55       88.57     11.13 o 
 -10   5   3       44.94       54.12      9.38 o 
  -9   5   3      702.43      632.67     15.59 o 
  -8   5   3      921.02      886.96     28.60 o 
  -7   5   3       21.40       40.56      5.62 o 
  -6   5   3     2667.24     2682.36     46.01 o 
  -5   5   3     2368.33     2401.59     41.26 o 
  -4   5   3      463.25      436.81      8.48 o 
  -3   5   3     2514.76     2669.97     38.45 o 
  -2   5   3     1727.32     1471.57     21.83 o 
  -1   5   3     1523.31     1775.05     25.97 o 
   0   5   3      646.65      728.69     14.46 o 
   1   5   3     1804.08     1888.27     32.39 o 
   2   5   3      917.90      897.38     17.06 o 
   3   5   3      982.54      935.33     17.83 o 
   4   5   3       30.72       61.67      4.81 o 
   5   5   3       13.21        8.94      4.53 o 
   6   5   3      639.34      605.76     13.74 o 
   7   5   3      361.10      315.70     29.10 o 
   8   5   3      399.64      325.49     20.46 o 
   9   5   3      304.33      313.02     15.33 o 
  10   5   3       27.98       31.69      8.84 o 
  11   5   3        0.75        3.45      9.40 o 
 -11   6   3      117.01      141.37     18.88 o 
 -10   6   3        0.24       -5.32      9.42 o 
  -9   6   3      544.72      522.65     14.62 o 
  -8   6   3        1.29        6.76      6.20 o 
  -7   6   3      609.95      624.03     14.88 o 
  -6   6   3      311.00      256.06      8.68 o 
  -5   6   3      568.89      563.36     13.27 o 
  -4   6   3      332.87      387.52     10.52 o 
  -3   6   3     1458.75     1487.74     26.85 o 
  -2   6   3      377.05      357.84      7.53 o 
  -1   6   3      666.01      728.00     12.21 o 
   0   6   3       14.08       17.65      3.06 o 
   1   6   3      501.00      388.12     10.28 o 
   2   6   3       34.59       55.80      8.88 o 
   3   6   3      533.94      463.44     11.48 o 
   4   6   3      278.36      275.63     11.35 o 
   5   6   3      182.59      180.29      8.53 o 
   6   6   3      146.33      148.83      7.29 o 
   7   6   3      531.15      574.26     17.95 o 
   8   6   3      328.11      322.09     16.34 o 
   9   6   3      343.27      329.90     14.02 o 
  10   6   3        2.57        5.69      8.78 o 
 -10   7   3        9.60        5.88     10.93 o 
  -9   7   3       31.03       36.65      7.90 o 
  -8   7   3        6.49        2.67      6.94 o 
  -7   7   3       97.22      111.30      7.80 o 
  -6   7   3       40.35       54.30      6.58 o 
  -5   7   3       76.97       66.84      8.44 o 
  -4   7   3        7.30        3.25      6.54 o 
  -3   7   3      230.77      219.64      8.38 o 
  -2   7   3     1663.47     1525.19     27.81 o 
  -1   7   3      945.69      846.73     17.08 o 
   0   7   3      593.31      608.18     13.56 o 
   1   7   3      673.17      712.48     15.28 o 
   2   7   3        5.48        9.24      4.90 o 
   3   7   3      184.29      166.79     11.05 o 
   4   7   3       11.15       10.22      5.66 o 
   5   7   3      340.66      311.84     10.23 o 
   6   7   3      125.67      110.83      7.49 o 
   7   7   3       24.50       48.58      9.77 o 
   8   7   3      178.46      197.10     12.42 o 
   9   7   3       75.67       84.86     15.90 o 
  10   7   3        0.07       -2.30      8.72 o 
  -9   8   3      152.72      151.41     10.06 o 
  -8   8   3       40.77       49.28      8.16 o 
  -7   8   3       34.55       27.43      7.22 o 
  -6   8   3      445.19      386.40     12.47 o 
  -5   8   3      232.25      194.49      8.56 o 
  -4   8   3      903.14      871.15     21.60 o 
  -3   8   3      150.01      133.09      8.96 o 
  -2   8   3        3.30        4.14      7.92 o 
  -1   8   3       42.85       30.76      7.64 o 
   0   8   3     1103.82     1086.33     27.89 o 
   1   8   3     1613.10     1533.80     36.42 o 
   2   8   3        0.60       -1.81      5.81 o 
   3   8   3        0.33        9.10      6.06 o 
   4   8   3     1310.90     1255.81     29.65 o 
   5   8   3       55.32       80.60      7.42 o 
   6   8   3        0.45       -3.42      6.66 o 
   7   8   3       18.80       30.39      9.97 o 
   8   8   3        6.65       -3.83      9.77 o 
   9   8   3      123.26      126.37     18.56 o 
  -8   9   3        0.34       -7.12     12.72 o 
  -7   9   3      119.19      124.97      9.56 o 
  -6   9   3       45.51       46.39      7.95 o 
  -5   9   3        2.17       -3.56      6.95 o 
  -4   9   3       47.68       64.79      9.70 o 
  -3   9   3        2.77        3.53     17.87 o 
  -2   9   3       49.91       51.66      9.66 o 
  -1   9   3      114.97      110.38     10.30 o 
   0   9   3       18.83        7.35      8.99 o 
   1   9   3      497.35      483.07     25.57 o 
   2   9   3      280.46      198.40     19.77 o 
   3   9   3      640.09      662.38     21.11 o 
   4   9   3        3.89       -0.62      6.85 o 
   5   9   3        7.36       11.71      7.73 o 
   6   9   3        6.30        0.75      7.60 o 
   7   9   3      490.24      502.05     50.94 o 
   8   9   3        8.59       13.39     11.69 o 
  -7  10   3       16.73        9.76     11.67 o 
  -6  10   3      326.47      352.02     16.59 o 
  -5  10   3       20.06       -5.99     12.61 o 
  -4  10   3      528.29      589.93     21.17 o 
  -3  10   3       80.70       66.34     11.22 o 
  -2  10   3        4.52       -2.59     10.64 o 
  -1  10   3      189.89      197.40     19.23 o 
   0  10   3      138.01      155.27     12.02 o 
   1  10   3      535.24      493.37     19.65 o 
   2  10   3       85.74       86.77     18.66 o 
   3  10   3       65.58      103.45     12.01 o 
   4  10   3       15.43       10.20     10.18 o 
   5  10   3       84.07      110.11     20.58 o 
   6  10   3       28.82       21.76     11.98 o 
  -5  11   3       13.79       28.80     11.47 o 
  -4  11   3      281.94      331.39     17.07 o 
  -3  11   3      119.81      108.34     12.59 o 
  -2  11   3      225.56      208.59     15.50 o 
  -1  11   3      138.75      120.68     29.79 o 
   0  11   3        2.43       -0.79     11.08 o 
   1  11   3        3.00        8.85     10.94 o 
   2  11   3      108.82      123.74     13.04 o 
   3  11   3      138.67      105.70     13.44 o 
   4  11   3       89.78      100.93     13.72 o 
   0  12   3        7.60       16.62     12.30 o 
 -12   0   4      237.15      182.10     16.78 o 
 -10   0   4       70.87       57.41     11.25 o 
  -8   0   4     1363.53     1482.00     45.37 o 
  -6   0   4    10101.34     9721.81    264.29 o 
  -4   0   4      651.40      462.76     13.85 o 
  -2   0   4     4559.02     5039.25     98.89 o 
   0   0   4    22103.42    22164.10    351.27 o 
   2   0   4    32930.99    32382.76    593.93 o 
   4   0   4     6455.02     6716.14    124.56 o 
   6   0   4     1246.35     1077.72     22.58 o 
   8   0   4      779.08      636.79     15.93 o 
  10   0   4        1.37       -9.93      6.62 o 
  12   0   4        0.55       16.14     14.71 o 
 -13   1   4       26.72       42.79     11.36 o 
 -12   1   4       32.28       32.59      9.94 o 
 -11   1   4       21.97       18.68      8.18 o 
 -10   1   4      479.61      419.62     14.73 o 
  -9   1   4       24.19       26.62      6.12 o 
  -8   1   4     1712.13     1724.66     25.24 o 
  -7   1   4       25.41       18.86      4.16 o 
  -6   1   4     3234.66     3595.16     58.61 o 
  -5   1   4      142.46      185.06      5.61 o 
  -4   1   4      190.51      228.89      5.99 o 
  -3   1   4     1069.55     1173.13     19.69 o 
  -2   1   4    36255.81    35271.09    687.48 o 
  -1   1   4      588.01      674.51      9.67 o 
   0   1   4    10857.59    10939.95    129.13 o 
   1   1   4    25772.46    25964.14    306.23 o 
   2   1   4     1781.50     1827.50     22.24 o 
   3   1   4     2624.57     2703.02     40.25 o 
   4   1   4       48.68       78.24      2.46 o 
   5   1   4      272.38      318.86      7.75 o 
   6   1   4      327.31      291.92      5.61 o 
   7   1   4        6.48       10.25      2.78 o 
   8   1   4     1710.37     1757.59     25.37 o 
   9   1   4       70.41       86.98      5.02 o 
  10   1   4       12.87        9.29      5.82 o 
  11   1   4       31.91       31.37      6.96 o 
  12   1   4       14.98       19.07     10.35 o 
 -13   2   4        7.03       -0.30     15.60 o 
 -12   2   4        3.84        6.76     13.43 o 
 -11   2   4       49.14       49.83      8.65 o 
 -10   2   4       12.40        1.87      9.63 o 
  -9   2   4       65.60       72.00      6.17 o 
  -8   2   4      722.73      723.96     19.05 o 
  -7   2   4      155.86      162.99      4.70 o 
  -6   2   4     2329.65     2376.69     33.20 o 
  -5   2   4        3.24       24.80      3.90 o 
  -4   2   4      246.86      358.56      7.65 o 
  -3   2   4      102.36       95.74      5.69 o 
  -2   2   4      105.01      112.23      9.69 o 
  -1   2   4     1640.20     2115.98     26.12 o 
   0   2   4     6809.57     6883.93     83.52 o 
   1   2   4     8833.03     9326.68    112.98 o 
   2   2   4      345.44      226.92      4.52 o 
   3   2   4       23.70        7.75      2.92 o 
   4   2   4       11.35       40.07      2.39 o 
   5   2   4       28.62        9.04      2.42 o 
   6   2   4      352.03      395.24      6.18 o 
   7   2   4       42.78       45.99      3.33 o 
   8   2   4      876.33      837.30     13.86 o 
   9   2   4      687.40      689.25     28.44 o 
  10   2   4       91.38       83.42      7.12 o 
  11   2   4      108.62      120.48     10.24 o 
  12   2   4       25.59       33.63      9.65 o 
 -12   3   4       61.69       62.94     13.97 o 
 -11   3   4       78.87       81.82     11.11 o 
 -10   3   4      520.38      540.16     14.06 o 
  -9   3   4      789.97      809.25     17.01 o 
  -8   3   4      947.29     1024.96     19.64 o 
  -7   3   4       16.98       16.54      3.96 o 
  -6   3   4       82.64       64.47      4.27 o 
  -5   3   4       98.58       91.70      4.89 o 
  -4   3   4      518.63      418.31      7.78 o 
  -3   3   4     1171.25     1401.96     20.62 o 
  -2   3   4     2646.34     2389.56     33.94 o 
  -1   3   4      375.18      355.06     10.08 o 
   0   3   4     8869.68     8786.49    121.59 o 
   1   3   4        0.47       25.00      5.40 o 
   2   3   4     3554.08     3680.86     60.32 o 
   3   3   4      876.50      867.65     13.19 o 
   4   3   4     3400.36     3373.42     41.77 o 
   5   3   4     1118.61     1057.74     12.91 o 
   6   3   4     1167.13     1032.33     12.91 o 
   7   3   4       16.37       21.77      3.21 o 
   8   3   4       73.98       70.00      8.24 o 
   9   3   4       70.94       88.04      8.21 o 
  10   3   4      231.74      230.42     11.37 o 
  11   3   4      296.50      299.89     13.46 o 
  12   3   4       38.29       50.54     10.55 o 
 -12   4   4        1.02       -0.99     12.93 o 
 -11   4   4       54.10      103.58     10.12 o 
 -10   4   4      456.18      428.14     12.93 o 
  -9   4   4       86.93       84.55      8.60 o 
  -8   4   4      148.64      127.24      7.59 o 
  -7   4   4      725.30      733.96     17.35 o 
  -6   4   4       25.88       15.84      3.51 o 
  -5   4   4       53.66       53.45      3.32 o 
  -4   4   4     1006.25      865.77     16.05 o 
  -3   4   4      875.87      996.96     18.09 o 
  -2   4   4      636.99      669.30     12.31 o 
  -1   4   4     2097.84     1998.80     28.74 o 
   0   4   4     1302.48     1192.85     17.76 o 
   1   4   4     1062.78      980.97     14.86 o 
   2   4   4      169.92      169.24      6.62 o 
   3   4   4      329.78      255.41      5.54 o 
   4   4   4     2911.40     2950.57     42.02 o 
   5   4   4     1714.16     1828.05     26.54 o 
   6   4   4     1219.93     1239.63     18.99 o 
   7   4   4       56.35       57.80      5.36 o 
   8   4   4      743.65      708.08     18.64 o 
   9   4   4        7.31        6.95      6.82 o 
  10   4   4       33.79       27.46      7.58 o 
  11   4   4       76.93       67.29     10.02 o 
 -12   5   4       25.37       43.44     16.49 o 
 -11   5   4        0.55       -7.23      9.48 o 
 -10   5   4       28.79       38.83      9.23 o 
  -9   5   4      100.60      105.68      7.59 o 
  -8   5   4       13.02       11.72      5.34 o 
  -7   5   4      838.70      795.81     17.06 o 
  -6   5   4     2039.64     1994.54     35.10 o 
  -5   5   4      510.01      546.24     12.60 o 
  -4   5   4     1020.45      994.26     15.88 o 
  -3   5   4     1594.57     1617.64     24.08 o 
  -2   5   4     4088.06     3991.51     56.43 o 
  -1   5   4     2350.94     2495.96     35.85 o 
   0   5   4      307.00      322.82     10.19 o 
   1   5   4     2654.63     2640.68     37.82 o 
   2   5   4       86.18       86.56      4.76 o 
   3   5   4       25.00       16.06      4.18 o 
   4   5   4     1467.78     1460.47     26.21 o 
   5   5   4      169.55      163.59      6.68 o 
   6   5   4      511.99      525.39     27.33 o 
   7   5   4      920.58      950.99     32.73 o 
   8   5   4        4.47        3.35      6.66 o 
   9   5   4      105.16      103.76      8.84 o 
  10   5   4       25.17       23.96      8.21 o 
  11   5   4      105.13      120.74     11.65 o 
 -11   6   4       20.84       15.85     11.13 o 
 -10   6   4        2.37       -0.15      9.49 o 
  -9   6   4       81.40       98.78      8.09 o 
  -8   6   4      321.13      302.31     12.22 o 
  -7   6   4      125.53      122.12      9.31 o 
  -6   6   4        6.88       16.87      5.13 o 
  -5   6   4      346.34      371.36     11.45 o 
  -4   6   4     6482.42     6262.12    102.91 o 
  -3   6   4      175.37      175.31      6.45 o 
  -2   6   4     1275.94     1152.76     17.99 o 
  -1   6   4      555.77      511.59      9.48 o 
   0   6   4       89.81       71.50     11.62 o 
   1   6   4       99.99       89.33      7.90 o 
   2   6   4      660.68      530.83     12.34 o 
   3   6   4       15.09       18.57      4.90 o 
   4   6   4       85.77       50.29      6.36 o 
   5   6   4       78.77       80.55      6.25 o 
   6   6   4       43.54       45.41     14.23 o 
   7   6   4      243.86      264.40     14.83 o 
   8   6   4        5.34       -2.15      6.22 o 
   9   6   4       67.03       82.00      8.86 o 
  10   6   4        5.92       12.11      8.55 o 
 -10   7   4        9.98       -4.58     10.75 o 
  -9   7   4      120.11      129.50      9.27 o 
  -8   7   4        0.59       -3.56      6.73 o 
  -7   7   4       14.28       19.11      6.49 o 
  -6   7   4       15.24        6.58      7.92 o 
  -5   7   4      330.13      324.42     11.75 o 
  -4   7   4       78.40       67.59      6.40 o 
  -3   7   4       54.57       51.54     10.55 o 
  -2   7   4     1748.60     1642.29     29.53 o 
  -1   7   4       17.06       19.52      6.49 o 
   0   7   4     1546.56     1549.12     28.00 o 
   1   7   4     1225.25     1277.33     24.12 o 
   2   7   4      139.44      126.55      6.62 o 
   3   7   4      191.76      168.36      8.33 o 
   4   7   4      457.64      444.29     12.28 o 
   5   7   4       75.24      109.25      7.23 o 
   6   7   4      477.75      417.51     12.70 o 
   7   7   4      514.09      537.53     18.39 o 
   8   7   4       28.11       13.20      9.44 o 
   9   7   4       89.46      103.13     10.29 o 
  10   7   4       11.35       23.12      9.40 o 
 -10   8   4      378.58      409.57     18.41 o 
  -9   8   4        1.95       -4.92      8.05 o 
  -8   8   4      106.73       92.02      8.67 o 
  -7   8   4      633.69      630.36     16.27 o 
  -6   8   4      129.01      111.24      8.23 o 
  -5   8   4       82.80       62.28      7.98 o 
  -4   8   4      228.82      242.95     15.05 o 
  -3   8   4      113.47      116.68      9.56 o 
  -2   8   4     2008.00     1890.73     53.36 o 
  -1   8   4      214.61      212.35     10.86 o 
   0   8   4      493.79      495.99     43.79 o 
   1   8   4        0.23        2.04      7.72 o 
   2   8   4       13.62        4.32      9.29 o 
   3   8   4      100.26      144.79     12.35 o 
   4   8   4     1207.32     1138.51     27.01 o 
   5   8   4        4.33       -3.62      6.52 o 
   6   8   4        8.82       10.96      9.68 o 
   7   8   4      137.58      108.53     11.42 o 
   8   8   4      143.07      120.30     15.11 o 
   9   8   4        6.98        2.24      9.24 o 
  -8   9   4      237.73      224.53     11.62 o 
  -7   9   4        1.25        5.14      7.87 o 
  -6   9   4       40.16       51.99      8.05 o 
  -5   9   4        6.25       -1.80      6.99 o 
  -4   9   4      449.79      386.27     38.78 o 
  -3   9   4      112.12       78.90      9.74 o 
  -2   9   4      203.86      166.54     11.18 o 
  -1   9   4      627.25      634.06     20.37 o 
   0   9   4       27.79       29.21      8.55 o 
   1   9   4        6.35        5.62      8.67 o 
   2   9   4     1351.34     1358.67     34.22 o 
   3   9   4      238.98      251.56     13.99 o 
   4   9   4       17.32       11.51      7.19 o 
   5   9   4        0.21       12.38      7.56 o 
   6   9   4      493.79      501.29     18.68 o 
   7   9   4       19.49       18.91     11.12 o 
   8   9   4       22.94       20.49     11.85 o 
  -7  10   4       90.73       78.27     12.45 o 
  -6  10   4      246.54      303.18     20.54 o 
  -5  10   4      149.32      135.14     12.47 o 
  -4  10   4       32.68       33.92     10.09 o 
  -3  10   4      245.05      306.71     16.78 o 
  -2  10   4       21.16        8.93      9.65 o 
  -1  10   4       71.60       79.89     10.82 o 
   0  10   4      453.52      488.63     18.52 o 
   1  10   4        6.36        8.32     10.24 o 
   2  10   4        0.09       -9.91      9.48 o 
   3  10   4       36.09       35.63     10.45 o 
   4  10   4        1.60       -3.89     10.76 o 
   5  10   4      180.67      219.49     14.18 o 
   6  10   4       41.41       32.87     11.28 o 
  -5  11   4      163.61      137.50     23.79 o 
  -4  11   4      153.70      150.57     17.62 o 
  -3  11   4       92.02       52.33     19.30 o 
  -2  11   4       92.78       72.00     12.98 o 
  -1  11   4       16.96        2.83     10.77 o 
   0  11   4      196.06      204.04     19.38 o 
   1  11   4        8.99       -4.79     10.75 o 
   2  11   4        5.68       -5.42     10.35 o 
   3  11   4        1.25        2.83     13.50 o 
   4  11   4       31.64       18.81     12.37 o 
 -13   0   5       79.79      141.03     17.67 o 
 -11   0   5      527.19      533.47     24.73 o 
  -9   0   5     1607.29     1727.73     52.72 o 
  -7   0   5     2417.95     2359.84     67.88 o 
  -5   0   5        2.94       36.16      5.53 o 
  -3   0   5    20866.31    18210.11    354.79 o 
  -1   0   5      496.89      760.85     12.46 o 
   1   0   5     5909.75     6152.44    113.70 o 
   3   0   5      332.50      352.64      8.60 o 
   5   0   5     2595.63     2304.92     44.55 o 
   7   0   5      160.99      176.63     19.47 o 
   9   0   5      123.27      111.71     10.76 o 
  11   0   5        0.30        2.62     12.59 o 
 -13   1   5        7.92        7.70     10.25 o 
 -12   1   5       31.00       33.93     11.45 o 
 -11   1   5      119.84      132.85     10.04 o 
 -10   1   5        5.58        1.89      6.93 o 
  -9   1   5       89.15       77.59     11.08 o 
  -8   1   5      137.22      147.00      7.94 o 
  -7   1   5      213.08      231.14     12.65 o 
  -6   1   5      229.06      160.82      5.27 o 
  -5   1   5     9291.56     9811.30    155.98 o 
  -4   1   5      105.36      119.49      7.81 o 
  -3   1   5        3.22       -0.65      1.93 o 
  -2   1   5     2885.88     2910.27     46.79 o 
  -1   1   5     1487.17     1599.83     21.98 o 
   0   1   5     9518.31     9450.38    111.68 o 
   1   1   5      229.30      339.18      6.30 o 
   2   1   5     1722.99     1629.35     19.97 o 
   3   1   5     1934.83     1874.40     23.06 o 
   4   1   5      364.52      423.16      7.04 o 
   5   1   5       73.78       84.47      2.86 o 
   6   1   5     1867.65     1752.99     22.16 o 
   7   1   5      519.71      519.20      9.57 o 
   8   1   5       75.13       74.32      4.87 o 
   9   1   5      326.80      316.22     11.10 o 
  10   1   5       57.95       70.02     11.12 o 
  11   1   5        0.71       -4.16      6.74 o 
  12   1   5        8.88       14.56     15.60 o 
 -13   2   5       24.83       37.17     15.75 o 
 -12   2   5        9.20        5.73     13.23 o 
 -11   2   5      102.58      104.78      9.61 o 
 -10   2   5        0.07       -2.15      5.41 o 
  -9   2   5      132.32      143.60      7.01 o 
  -8   2   5       43.57       55.37      8.17 o 
  -7   2   5       37.89       40.96      3.13 o 
  -6   2   5      512.92      482.59     10.11 o 
  -5   2   5      407.56      309.99      8.61 o 
  -4   2   5     1986.68     1608.34     26.98 o 
  -3   2   5    24756.15    25936.36    409.32 o 
  -2   2   5    22202.58    23717.74    374.08 o 
  -1   2   5    23621.41    24164.18    291.77 o 
   0   2   5       32.13       45.33      1.93 o 
   1   2   5     1629.78     1568.21     17.80 o 
   2   2   5      495.47      479.57      8.47 o 
   3   2   5     3437.99     3722.35     41.27 o 
   4   2   5     2252.64     2093.51     25.94 o 
   5   2   5     3504.66     3617.82     43.98 o 
   6   2   5       98.48       89.10      5.24 o 
   7   2   5      209.99      240.15      8.36 o 
   8   2   5      535.00      549.76     11.24 o 
   9   2   5       55.06       47.52      6.10 o 
  10   2   5        4.18       16.57      7.68 o 
  11   2   5       27.17       21.69      8.81 o 
  12   2   5      246.18      241.04     13.30 o 
 -12   3   5       79.72       91.57     15.80 o 
 -11   3   5        4.32       16.44      8.62 o 
 -10   3   5      836.28      753.76     21.06 o 
  -9   3   5     3735.46     3732.61     62.14 o 
  -8   3   5        2.33       -1.15      4.64 o 
  -7   3   5      127.28      138.79      5.85 o 
  -6   3   5     3175.20     3292.61     54.13 o 
  -5   3   5     2291.71     2107.13     35.20 o 
  -4   3   5     4315.84     4582.08     64.39 o 
  -3   3   5       25.92       22.53      2.22 o 
  -2   3   5     1205.90     1288.22     19.01 o 
  -1   3   5    13764.52    13661.78    182.76 o 
   0   3   5      233.85      221.36      8.91 o 
   1   3   5      847.98     1061.10     15.68 o 
   2   3   5       33.34       50.55      4.84 o 
   3   3   5      924.49      882.20     11.04 o 
   4   3   5     1066.76     1058.36     12.79 o 
   5   3   5      372.69      427.47      7.44 o 
   6   3   5      461.79      481.89      8.01 o 
   7   3   5        5.04        4.24      3.19 o 
   8   3   5      582.24      538.31     15.58 o 
   9   3   5       34.33       34.44      7.50 o 
  10   3   5      675.40      758.57     20.80 o 
  11   3   5       10.28       12.39      9.09 o 
  12   3   5        1.27       -1.31      9.95 o 
 -12   4   5       28.01       40.48     15.70 o 
 -11   4   5        0.02       -1.17      8.92 o 
 -10   4   5       11.00       12.03      7.66 o 
  -9   4   5      113.49      115.34     12.16 o 
  -8   4   5      189.42      181.38      7.76 o 
  -7   4   5     2368.72     2397.44     35.50 o 
  -6   4   5       85.24       72.05      4.07 o 
  -5   4   5     3963.03     4016.95     57.01 o 
  -4   4   5       29.89       38.51      3.06 o 
  -3   4   5      616.61      481.18      7.19 o 
  -2   4   5     4004.23     4645.57     56.99 o 
  -1   4   5       13.57       13.40      2.61 o 
   0   4   5     1634.79     1512.59     22.20 o 
   1   4   5     1809.78     1599.66     41.08 o 
   2   4   5      866.13      854.80     13.31 o 
   3   4   5      345.37      275.07      6.07 o 
   4   4   5     1115.19      903.16     21.11 o 
   5   4   5      318.37      346.03      6.54 o 
   6   4   5      791.72      793.47     13.07 o 
   7   4   5      349.09      346.27     10.16 o 
   8   4   5       37.75       40.11     20.24 o 
   9   4   5      401.44      351.40     26.48 o 
  10   4   5       17.79       43.03      8.93 o 
  11   4   5        1.18       -4.85      8.53 o 
 -12   5   5       57.53       46.30     16.64 o 
 -11   5   5       13.73       -4.51     15.01 o 
 -10   5   5      148.30      136.27      8.78 o 
  -9   5   5      287.92      293.15     10.38 o 
  -8   5   5      543.91      538.70     13.68 o 
  -7   5   5      919.26      885.74     18.34 o 
  -6   5   5       74.75       93.51      7.13 o 
  -5   5   5       71.42       62.39      4.09 o 
  -4   5   5     1228.88     1125.29     21.80 o 
  -3   5   5      394.82      453.31      7.15 o 
  -2   5   5     2885.74     3162.99     45.10 o 
  -1   5   5     5866.06     5877.82     82.24 o 
   0   5   5       51.98       55.48      3.08 o 
   1   5   5      466.33      599.52     10.21 o 
   2   5   5     1016.30      871.55     16.86 o 
   3   5   5      989.94     1080.44     20.21 o 
   4   5   5      985.67      898.67     17.61 o 
   5   5   5      919.50      871.28     17.43 o 
   6   5   5      140.80      170.78     12.20 o 
   7   5   5      301.66      294.26      9.28 o 
   8   5   5       81.25       75.90      8.26 o 
   9   5   5      134.72      138.98     10.03 o 
  10   5   5       21.54       25.10      8.41 o 
  11   5   5       58.27       35.07     10.16 o 
 -11   6   5       52.44       36.84     10.80 o 
 -10   6   5       31.01       25.55      7.93 o 
  -9   6   5        7.99        5.70      6.43 o 
  -8   6   5      148.44      149.37      8.25 o 
  -7   6   5     1665.97     1621.76     30.15 o 
  -6   6   5      214.54      211.50      7.93 o 
  -5   6   5       37.71       25.32      6.15 o 
  -4   6   5       14.90        6.93      7.60 o 
  -3   6   5      681.05      606.74     13.26 o 
  -2   6   5       42.57       42.74      4.45 o 
  -1   6   5     2071.85     2155.69     31.62 o 
   0   6   5        3.41       -2.04      4.10 o 
   1   6   5     6200.01     5985.98     98.20 o 
   2   6   5      171.80      184.78     15.62 o 
   3   6   5     1874.87     1765.34     31.40 o 
   4   6   5      138.17      164.90     13.04 o 
   5   6   5        1.12        7.14      8.09 o 
   6   6   5        4.47       -7.13      7.65 o 
   7   6   5       19.46       34.20      7.65 o 
   8   6   5        0.60       -0.25      7.25 o 
   9   6   5      203.13      188.12     11.43 o 
  10   6   5       36.74       18.74      8.80 o 
 -10   7   5      164.13      162.90     10.53 o 
  -9   7   5        1.91       18.49      7.37 o 
  -8   7   5        7.42       13.91      7.06 o 
  -7   7   5      111.09      107.61      8.32 o 
  -6   7   5       25.30       25.95      8.03 o 
  -5   7   5       49.55       67.47      6.84 o 
  -4   7   5      998.00      901.90     18.59 o 
  -3   7   5       21.60        4.66      5.00 o 
  -2   7   5        0.05        8.70      9.01 o 
  -1   7   5     1227.83     1226.07     23.46 o 
   0   7   5       51.03       51.99      9.46 o 
   1   7   5      544.84      551.00     13.22 o 
   2   7   5      462.88      494.19     12.45 o 
   3   7   5      562.71      528.10     18.52 o 
   4   7   5     1546.82     1513.25     35.21 o 
   5   7   5      263.79      262.79      9.38 o 
   6   7   5        0.52       -7.16      8.00 o 
   7   7   5       43.91       38.65      9.43 o 
   8   7   5       11.54       14.03      8.02 o 
   9   7   5       62.74       88.41     11.90 o 
 -10   8   5       31.25       19.34     12.25 o 
  -9   8   5        0.70      -14.09      9.39 o 
  -8   8   5      366.70      377.01     12.72 o 
  -7   8   5      333.76      369.48     12.17 o 
  -6   8   5      217.01      179.84      8.81 o 
  -5   8   5       94.45       94.08      7.40 o 
  -4   8   5       65.37       64.93     11.25 o 
  -3   8   5      119.82       70.65      8.62 o 
  -2   8   5     1069.89     1077.24     45.98 o 
  -1   8   5       24.08       18.33      7.31 o 
   0   8   5       97.79      102.64     10.74 o 
   1   8   5      774.64      787.70     17.37 o 
   2   8   5      340.02      335.84     17.49 o 
   3   8   5       11.20        3.08      6.14 o 
   4   8   5       36.76       29.92      6.95 o 
   5   8   5        0.58        8.26      6.47 o 
   6   8   5      427.68      448.52     16.85 o 
   7   8   5      197.69      180.68     12.45 o 
   8   8   5       15.33       18.32      8.79 o 
   9   8   5      227.17      226.32     24.58 o 
  -8   9   5       47.44       57.49      9.06 o 
  -7   9   5        5.59        8.24      7.88 o 
  -6   9   5       40.99       25.28      7.54 o 
  -5   9   5      729.06      708.18     22.19 o 
  -4   9   5       79.21      115.10     11.02 o 
  -3   9   5        3.59        8.25      7.95 o 
  -2   9   5        4.55       -7.71     13.13 o 
  -1   9   5      267.56      228.92     12.34 o 
   0   9   5       44.80       33.55      8.95 o 
   1   9   5       21.48       25.10      9.40 o 
   2   9   5      986.51     1002.51     27.64 o 
   3   9   5        0.93       12.87      6.76 o 
   4   9   5        4.55        0.80      7.43 o 
   5   9   5       30.79       19.50      7.94 o 
   6   9   5       10.10       29.45     14.91 o 
   7   9   5       58.47       62.04     11.91 o 
  -7  10   5        2.58       -4.55     12.22 o 
  -6  10   5       53.52       67.66     18.34 o 
  -5  10   5      193.44      141.71     13.16 o 
  -4  10   5       37.51       43.68     11.13 o 
  -3  10   5      185.19      247.48     28.21 o 
  -2  10   5      321.81      292.80     22.98 o 
  -1  10   5      942.19     1033.84     36.28 o 
   0  10   5        0.11       -6.82      8.97 o 
   1  10   5      126.91       91.83     10.71 o 
   2  10   5       35.06       45.05     17.62 o 
   3  10   5        2.30       -6.20     10.26 o 
   4  10   5      208.41      178.10     13.08 o 
   5  10   5       33.95       48.62     11.28 o 
   6  10   5      202.30      226.52     22.16 o 
  -5  11   5      448.77      465.15     19.79 o 
  -4  11   5        6.74        8.93     11.02 o 
  -3  11   5       12.52       -2.83     11.67 o 
  -2  11   5       93.39      110.49     12.74 o 
  -1  11   5      186.02      181.22     13.56 o 
   0  11   5      379.62      431.70     23.69 o 
   1  11   5        0.88       -3.95     10.76 o 
   2  11   5       74.33      101.02     12.18 o 
   3  11   5       58.97       65.12     11.77 o 
   4  11   5      284.19      289.16     31.77 o 
 -12   0   6        0.00        1.97     12.93 o 
 -10   0   6       94.68       84.91     12.44 o 
  -8   0   6     1500.57     1233.70     39.00 o 
  -6   0   6     1660.31     1486.20     44.03 o 
  -4   0   6     1740.34     1938.31     39.69 o 
  -2   0   6     2194.33     1509.89     44.58 o 
   0   0   6     7240.19     7865.78    121.75 o 
   2   0   6     2625.27     2885.11     54.34 o 
   4   0   6       15.47       11.88      3.28 o 
   6   0   6      251.44      216.87      7.97 o 
   8   0   6     1204.85     1204.18     26.32 o 
  10   0   6      479.46      431.53     14.51 o 
  12   0   6       79.11      114.87     18.56 o 
 -13   1   6       20.38       17.56     10.47 o 
 -12   1   6       34.85       21.04      9.23 o 
 -11   1   6      283.57      294.04     12.77 o 
 -10   1   6       83.81       72.73     14.27 o 
  -9   1   6       36.26       24.13      6.42 o 
  -8   1   6        4.16        9.16      4.15 o 
  -7   1   6      259.22      257.51     10.93 o 
  -6   1   6      215.72      237.61      8.49 o 
  -5   1   6     1041.68     1010.09     22.43 o 
  -4   1   6      906.11      887.85     15.77 o 
  -3   1   6     2411.20     2243.73     36.61 o 
  -2   1   6      237.95      253.15      5.57 o 
  -1   1   6      288.04      316.26      5.80 o 
   0   1   6    22521.14    23673.81    278.94 o 
   1   1   6     3292.20     3728.29     44.61 o 
   2   1   6    13465.09    15071.34    178.20 o 
   3   1   6     7337.22     6677.15     79.54 o 
   4   1   6       60.24       36.86      2.70 o 
   5   1   6      758.61      779.41     12.17 o 
   6   1   6       27.82       27.97      3.16 o 
   7   1   6      211.41      209.02      8.96 o 
   8   1   6       55.14       79.34      7.77 o 
   9   1   6      537.75      528.47     10.82 o 
  10   1   6       77.00       85.25      6.02 o 
  11   1   6       88.90       94.13      8.28 o 
  12   1   6        4.95       26.21     15.94 o 
 -13   2   6       13.54      -13.28     15.15 o 
 -12   2   6       70.94       77.94     10.02 o 
 -11   2   6       17.23       16.18      8.18 o 
 -10   2   6       73.32       81.08      7.26 o 
  -9   2   6        1.31       -2.99      4.88 o 
  -8   2   6      791.52      800.08     16.19 o 
  -7   2   6       62.92       50.60      4.50 o 
  -6   2   6      553.31      522.10     22.08 o 
  -5   2   6     1466.90     1654.89     28.12 o 
  -4   2   6       93.50       64.34      3.31 o 
  -3   2   6     7186.11     6324.15    100.83 o 
  -2   2   6     1543.11     1472.52     20.55 o 
  -1   2   6      331.48      275.02      4.95 o 
   0   2   6     5146.83     5612.31     68.35 o 
   1   2   6      332.44      445.84      5.91 o 
   2   2   6     2597.55     2653.98     29.71 o 
   3   2   6       11.32        6.54      1.88 o 
   4   2   6     2109.50     1905.29     24.07 o 
   5   2   6      185.26      266.54      7.82 o 
   6   2   6        1.12        7.10      3.06 o 
   7   2   6        1.67       -1.71      3.43 o 
   8   2   6       24.08       29.29      4.37 o 
   9   2   6       52.56       59.96      5.05 o 
  10   2   6        4.80       -2.78      7.36 o 
  11   2   6       50.58       34.59      9.17 o 
  12   2   6        7.90        5.93      9.84 o 
 -12   3   6       60.91       87.00     10.98 o 
 -11   3   6        1.61        0.84      8.69 o 
 -10   3   6       38.34       38.53      6.60 o 
  -9   3   6     1413.91     1504.60     34.33 o 
  -8   3   6      539.68      539.66     12.73 o 
  -7   3   6      420.19      397.97     10.14 o 
  -6   3   6       21.52       10.29      3.75 o 
  -5   3   6     5753.51     5828.42     93.60 o 
  -4   3   6      680.20      733.33     14.75 o 
  -3   3   6     9911.92    10063.06    139.57 o 
  -2   3   6      586.15      765.26     10.32 o 
  -1   3   6     9786.37    10421.05    126.35 o 
   0   3   6     3545.79     3523.98     43.38 o 
   1   3   6       20.43       14.88      2.17 o 
   2   3   6     5090.89     5037.25     61.76 o 
   3   3   6       72.53       92.56      2.62 o 
   4   3   6      138.22      151.06      3.39 o 
   5   3   6      323.15      366.15      5.89 o 
   6   3   6       38.34       38.70      3.63 o 
   7   3   6       15.62       15.21      3.71 o 
   8   3   6      458.14      453.87     11.04 o 
   9   3   6      104.20       89.56      8.62 o 
  10   3   6        5.71       -1.72     14.51 o 
  11   3   6       61.16       52.28      9.98 o 
 -12   4   6       15.29       16.02     10.44 o 
 -11   4   6        8.52       -0.66      8.99 o 
 -10   4   6      545.39      565.54     15.02 o 
  -9   4   6     1519.19     1550.09     29.16 o 
  -8   4   6       64.02       63.71      5.58 o 
  -7   4   6        8.12        6.40      3.74 o 
  -6   4   6      310.60      324.29      8.36 o 
  -5   4   6     3136.35     3110.19     44.63 o 
  -4   4   6     1419.00     1393.43     21.03 o 
  -3   4   6        8.95       20.07      7.69 o 
  -2   4   6     6872.46     6871.68     83.78 o 
  -1   4   6       26.80       22.45      2.02 o 
   0   4   6     1676.38     1988.09     25.13 o 
   1   4   6     2249.35     2257.35     32.01 o 
   2   4   6     8215.03     8386.89    114.64 o 
   3   4   6      153.30      186.89      5.02 o 
   4   4   6      136.60      164.00      7.36 o 
   5   4   6     1703.66     1655.14     21.55 o 
   6   4   6      904.12      878.63     14.23 o 
   7   4   6       26.05       35.56      9.97 o 
   8   4   6      153.54      171.46      9.59 o 
   9   4   6     1928.53     1866.08     40.02 o 
  10   4   6      250.07      266.67     13.20 o 
  11   4   6       99.73      101.29     13.08 o 
 -12   5   6       22.78        8.96     11.22 o 
 -11   5   6       87.24       85.89     11.15 o 
 -10   5   6       55.42       59.55      7.32 o 
  -9   5   6      107.73      144.03      8.36 o 
  -8   5   6       13.08        3.93      5.64 o 
  -7   5   6      943.97      873.84     18.36 o 
  -6   5   6      142.89      146.70      6.63 o 
  -5   5   6      147.03      128.94      7.65 o 
  -4   5   6      180.81      180.94      8.96 o 
  -3   5   6      378.77      420.38     15.67 o 
  -2   5   6       33.49       61.17      3.28 o 
  -1   5   6     2572.21     2588.43     32.55 o 
   0   5   6     2685.99     2860.19     40.92 o 
   1   5   6     2304.71     2086.32     30.40 o 
   2   5   6      879.60      792.79     15.68 o 
   3   5   6     1665.46     1620.53     28.67 o 
   4   5   6      194.13      232.25      6.43 o 
   5   5   6       84.92       82.03      4.63 o 
   6   5   6      366.88      335.59      9.79 o 
   7   5   6      420.94      407.16     18.23 o 
   8   5   6      344.26      309.88     18.29 o 
   9   5   6        6.89       15.61     14.49 o 
  10   5   6      242.58      268.12     20.12 o 
  11   5   6      127.08      127.57     12.02 o 
 -11   6   6        2.35        0.48     14.46 o 
 -10   6   6      314.45      360.78     20.75 o 
  -9   6   6       30.08       31.22      7.11 o 
  -8   6   6       15.87       22.10      6.65 o 
  -7   6   6        4.36        2.51      7.45 o 
  -6   6   6       32.77       40.03      5.63 o 
  -5   6   6      632.43      621.33     15.72 o 
  -4   6   6     1352.44     1273.58     23.77 o 
  -3   6   6       16.56       28.82      3.90 o 
  -2   6   6        6.75       28.15      2.76 o 
  -1   6   6      244.13      265.16      6.65 o 
   0   6   6       12.09       21.66      8.51 o 
   1   6   6       20.95       17.14      4.87 o 
   2   6   6        8.09       16.51      4.89 o 
   3   6   6      453.41      401.87     10.84 o 
   4   6   6      389.05      404.87     11.21 o 
   5   6   6        4.48        6.44      5.32 o 
   6   6   6        6.63        8.28      5.27 o 
   7   6   6        0.68       -6.58      5.82 o 
   8   6   6      538.17      613.58     24.41 o 
   9   6   6        2.31        7.04      7.95 o 
  10   6   6      314.95      364.20     19.79 o 
 -10   7   6        0.22       -2.29      8.28 o 
  -9   7   6       48.75       58.89      8.38 o 
  -8   7   6        0.29        1.46      6.86 o 
  -7   7   6      613.55      647.99     16.06 o 
  -6   7   6      161.80      150.23     10.18 o 
  -5   7   6      156.77      129.16      7.17 o 
  -4   7   6       83.49       96.54      6.28 o 
  -3   7   6        1.21       -5.00      4.81 o 
  -2   7   6      234.06      170.36     10.39 o 
  -1   7   6     2301.17     2093.26     36.77 o 
   0   7   6        1.35        0.43      5.66 o 
   1   7   6      105.95      106.07      6.59 o 
   2   7   6      611.46      669.53     24.34 o 
   3   7   6      195.92      198.54      9.18 o 
   4   7   6        0.06       -1.23      5.75 o 
   5   7   6        4.26        2.85      6.14 o 
   6   7   6        8.67       13.66      5.72 o 
   7   7   6      294.46      312.17     20.81 o 
   8   7   6       40.60       36.74      8.12 o 
   9   7   6       59.51       56.47      9.49 o 
  -9   8   6       13.98       16.67      8.68 o 
  -8   8   6       15.23       21.48      8.03 o 
  -7   8   6      245.92      238.49     10.03 o 
  -6   8   6        8.40        4.37      7.83 o 
  -5   8   6      228.29      204.43     12.31 o 
  -4   8   6      246.74      241.98      9.24 o 
  -3   8   6      443.61      411.17     23.50 o 
  -2   8   6     1049.90     1132.90     29.05 o 
  -1   8   6     1001.97      968.44     28.24 o 
   0   8   6      628.74      549.20     18.14 o 
   1   8   6     1767.64     1765.63     32.22 o 
   2   8   6      704.80      694.34     16.08 o 
   3   8   6       36.14       31.84      6.59 o 
   4   8   6      199.74      205.35      8.97 o 
   5   8   6      914.86      820.20     18.69 o 
   6   8   6       49.97       37.88      6.72 o 
   7   8   6        0.08       -3.41      7.08 o 
   8   8   6       68.72       51.47      9.06 o 
  -8   9   6      310.94      322.19     22.51 o 
  -7   9   6       22.49       10.61      7.99 o 
  -6   9   6       55.84       56.73      8.07 o 
  -5   9   6      715.96      726.18     22.56 o 
  -4   9   6        0.09        1.37     11.48 o 
  -3   9   6      569.99      511.91     18.96 o 
  -2   9   6       77.70       80.15     10.18 o 
  -1   9   6      283.96      270.20     12.98 o 
   0   9   6       22.78       38.20      8.81 o 
   1   9   6        0.18        5.48      8.15 o 
   2   9   6        1.72        0.42      8.59 o 
   3   9   6      454.33      470.59     15.05 o 
   4   9   6       82.16       92.24     10.14 o 
   5   9   6       98.36      100.99     11.30 o 
   6   9   6      185.81      212.47      9.89 o 
   7   9   6       36.82       45.83      7.97 o 
  -7  10   6      297.65      291.49     15.86 o 
  -6  10   6       66.60       99.36     27.30 o 
  -5  10   6      134.10      128.95     12.00 o 
  -4  10   6       65.38       85.82     12.46 o 
  -3  10   6      748.99      759.91     56.77 o 
  -2  10   6      344.37      375.66     31.57 o 
  -1  10   6       25.39       14.50     12.39 o 
   0  10   6        9.00       25.48      9.65 o 
   1  10   6      151.44      121.93     16.76 o 
   2  10   6        3.69       -3.68     11.75 o 
   3  10   6      132.85      146.02     13.87 o 
   4  10   6      132.46      146.48     12.69 o 
   5  10   6      163.71      172.13     21.23 o 
   6  10   6      115.65      150.50     10.29 o 
  -5  11   6      387.43      427.72     35.64 o 
  -4  11   6        2.92        4.91     19.30 o 
  -3  11   6      249.15      251.96     24.85 o 
  -2  11   6      144.54      132.00     13.06 o 
  -1  11   6      129.74      124.01     17.45 o 
   0  11   6       40.97       43.90     15.45 o 
   1  11   6       48.57       22.04     11.86 o 
   2  11   6        0.56        5.59     11.97 o 
   3  11   6      273.70      405.55     25.37 o 
   4  11   6       31.36       15.30     12.52 o 
 -13   0   7       50.33       37.22     15.30 o 
 -11   0   7      135.00      138.81     14.22 o 
  -9   0   7      896.60      790.96     28.53 o 
  -7   0   7      301.20      384.49     16.73 o 
  -5   0   7    16963.35    17953.19    350.60 o 
  -3   0   7      122.18      108.17      4.45 o 
  -1   0   7     2169.41     2965.43     46.54 o 
   1   0   7    50067.92    48818.71    751.93 o 
   3   0   7      222.37      251.41      7.43 o 
   5   0   7     3779.66     3848.05     72.97 o 
   7   0   7      106.28      109.42     10.29 o 
   9   0   7      548.30      577.11     16.15 o 
  11   0   7      100.65      105.85     10.14 o 
 -13   1   7       45.78       62.83     12.07 o 
 -12   1   7       19.88       11.95      9.53 o 
 -11   1   7       33.04       38.16      8.87 o 
 -10   1   7       23.98       35.54     12.61 o 
  -9   1   7       10.33        6.48      5.98 o 
  -8   1   7       35.27       40.52      4.90 o 
  -7   1   7        7.23        2.39      3.45 o 
  -6   1   7      309.97      326.38     11.21 o 
  -5   1   7       40.11       39.67      3.35 o 
  -4   1   7       13.06       27.18      2.74 o 
  -3   1   7      769.32      782.18     16.81 o 
  -2   1   7        0.29       13.18      5.30 o 
  -1   1   7      572.52      464.53      7.34 o 
   0   1   7       10.52        4.59      2.24 o 
   1   1   7      157.49      232.54      6.77 o 
   2   1   7     1148.66      973.82     12.51 o 
   3   1   7     2865.99     3523.89     42.59 o 
   4   1   7        2.88       19.78      5.89 o 
   5   1   7      187.74      205.40      4.51 o 
   6   1   7      731.83      742.47     12.18 o 
   7   1   7      163.35      182.28      6.44 o 
   8   1   7       34.25       41.64      4.40 o 
   9   1   7        1.56       -1.86      4.49 o 
  10   1   7      160.10      151.24      9.49 o 
  11   1   7       54.54       58.43      7.94 o 
  12   1   7       75.52       84.41     11.02 o 
 -13   2   7        0.77        3.31     15.50 o 
 -12   2   7       54.07       63.35     10.27 o 
 -11   2   7      112.11       87.31      9.30 o 
 -10   2   7      130.54      123.57      7.34 o 
  -9   2   7        7.10        4.93      5.25 o 
  -8   2   7       54.60       44.86      4.98 o 
  -7   2   7      173.95      152.26      6.02 o 
  -6   2   7     2208.29     2337.45     39.18 o 
  -5   2   7       29.98       24.06      3.28 o 
  -4   2   7       14.43       24.25      3.07 o 
  -3   2   7       20.63       45.26      7.13 o 
  -2   2   7       24.05       80.05      2.73 o 
  -1   2   7      386.48      443.03     11.68 o 
   0   2   7     5494.91     5354.48     65.24 o 
   1   2   7        0.60       10.36      1.47 o 
   2   2   7      441.68      359.61      5.56 o 
   3   2   7      121.92      120.79      3.43 o 
   4   2   7      729.17      745.01     10.89 o 
   5   2   7     1047.77     1139.60     15.14 o 
   6   2   7      201.70      215.31      5.70 o 
   7   2   7       21.52       19.26      3.71 o 
   8   2   7       13.04       20.25      6.10 o 
   9   2   7      415.54      449.88     10.27 o 
  10   2   7       68.79       51.44      8.63 o 
  11   2   7       38.61       42.71      9.56 o 
 -12   3   7        2.95        5.08     13.48 o 
 -11   3   7       62.67       73.87      9.27 o 
 -10   3   7       11.65        6.84      6.33 o 
  -9   3   7      686.76      684.21     15.50 o 
  -8   3   7      797.27      881.75     17.81 o 
  -7   3   7      100.12       95.10      6.80 o 
  -6   3   7       50.85       50.81      4.17 o 
  -5   3   7       74.47       44.76      5.08 o 
  -4   3   7       48.84       48.10      4.10 o 
  -3   3   7       32.63       85.00      3.01 o 
  -2   3   7     4379.48     4913.17     60.12 o 
  -1   3   7     1298.27     1093.65     14.31 o 
   0   3   7     1516.96     1594.21     29.11 o 
   1   3   7     1657.96     1695.01     21.58 o 
   2   3   7     1793.43     1826.57     20.94 o 
   3   3   7      631.72      475.38      6.68 o 
   4   3   7      226.30      212.51      4.32 o 
   5   3   7      749.75      751.06     12.08 o 
   6   3   7      361.83      424.77      8.64 o 
   7   3   7     2231.50     2122.41     30.09 o 
   8   3   7       97.24      100.11      6.20 o 
   9   3   7      525.03      632.60     18.00 o 
  10   3   7      286.69      260.63     16.29 o 
  11   3   7      577.13      601.00     19.79 o 
 -12   4   7       10.92        5.64     10.28 o 
 -11   4   7        1.39       11.83      7.54 o 
 -10   4   7      199.24      213.11      9.29 o 
  -9   4   7      400.21      379.69     11.34 o 
  -8   4   7      477.68      493.59     17.09 o 
  -7   4   7        3.54       -0.40      3.71 o 
  -6   4   7     2267.61     2174.77     32.24 o 
  -5   4   7     2810.75     2845.47     42.13 o 
  -4   4   7      141.60      110.57      7.46 o 
  -3   4   7     1289.12     1225.40     16.11 o 
  -2   4   7      407.15      357.40      6.03 o 
  -1   4   7     1401.70     1524.07     19.64 o 
   0   4   7       81.34       80.73      4.03 o 
   1   4   7     2191.69     2325.44     29.30 o 
   2   4   7      209.49      284.87      6.55 o 
   3   4   7      200.51      226.24      6.87 o 
   4   4   7      535.45      557.27      7.93 o 
   5   4   7      513.53      514.63      9.53 o 
   6   4   7        0.79        7.50      3.74 o 
   7   4   7       66.74       70.52      5.39 o 
   8   4   7     1207.87     1171.75     26.99 o 
   9   4   7      148.02      190.41     11.45 o 
  10   4   7        0.04        5.12      8.22 o 
  11   4   7        0.44        3.90      9.25 o 
 -12   5   7       69.24       74.70     14.07 o 
 -11   5   7       10.96       10.25      7.98 o 
 -10   5   7       12.86       14.99      7.25 o 
  -9   5   7      142.13      157.63      8.36 o 
  -8   5   7      837.06      804.16     18.12 o 
  -7   5   7      629.83      585.00     21.28 o 
  -6   5   7     2655.89     2729.86     40.02 o 
  -5   5   7       18.76       16.67      4.81 o 
  -4   5   7     3296.32     3191.04     45.88 o 
  -3   5   7       39.99       50.49      6.65 o 
  -2   5   7      309.13      300.51      7.81 o 
  -1   5   7     4341.22     4624.40     57.04 o 
   0   5   7     1298.77     1292.60     17.16 o 
   1   5   7        1.24        1.32      2.82 o 
   2   5   7     1705.15     1823.95     26.75 o 
   3   5   7        6.24        1.60      3.51 o 
   4   5   7      261.76      252.07      9.38 o 
   5   5   7      486.37      464.80     15.56 o 
   6   5   7       97.66       83.81      6.21 o 
   7   5   7       10.89       10.75      6.77 o 
   8   5   7      179.40      174.10      9.98 o 
   9   5   7        8.02       -3.91      8.05 o 
  10   5   7      130.50      102.82     10.69 o 
 -11   6   7       36.00       38.67      9.09 o 
 -10   6   7       86.01      123.86      9.27 o 
  -9   6   7        3.86        4.56      6.61 o 
  -8   6   7       35.83       22.26      6.43 o 
  -7   6   7       11.94       20.90      5.88 o 
  -6   6   7        3.08        8.31      5.52 o 
  -5   6   7      211.66      197.56      8.76 o 
  -4   6   7       91.38      117.06      6.16 o 
  -3   6   7     1223.10     1283.57     20.12 o 
  -2   6   7        0.03       11.14      3.55 o 
  -1   6   7     2257.00     2280.72     29.17 o 
   0   6   7        6.16       15.56      3.35 o 
   1   6   7     1348.42     1336.85     20.52 o 
   2   6   7        5.00        2.47      3.74 o 
   3   6   7      110.89      115.66      7.80 o 
   4   6   7       76.95       88.42      5.08 o 
   5   6   7      594.18      604.44     14.00 o 
   6   6   7      247.16      201.10      8.13 o 
   7   6   7      191.54      207.95     10.48 o 
   8   6   7       57.34       50.85     21.20 o 
   9   6   7      262.36      245.82     12.80 o 
  10   6   7       97.60      154.08     12.06 o 
 -10   7   7       78.81       79.76      9.41 o 
  -9   7   7       31.33       20.49      7.61 o 
  -8   7   7      112.79      128.08      8.57 o 
  -7   7   7        0.15        6.04      6.47 o 
  -6   7   7       40.10       43.60      6.56 o 
  -5   7   7       40.54       45.04      5.72 o 
  -4   7   7     1099.87     1119.67     22.80 o 
  -3   7   7      549.65      498.74     12.58 o 
  -2   7   7      287.05      297.22     16.64 o 
  -1   7   7     3535.09     3539.31     50.02 o 
   0   7   7      232.99      207.88      7.79 o 
   1   7   7       22.13       28.34      5.82 o 
   2   7   7      370.74      363.64     10.93 o 
   3   7   7      233.15      217.92     15.68 o 
   4   7   7      931.80      889.31     15.69 o 
   5   7   7       11.11        7.82      5.95 o 
   6   7   7       33.13       29.72      6.25 o 
   7   7   7       61.77       82.90     11.97 o 
   8   7   7       82.17       70.41      9.58 o 
   9   7   7      108.08       83.25     10.05 o 
  -9   8   7      265.50      249.16     11.76 o 
  -8   8   7       19.33       31.16      7.65 o 
  -7   8   7      526.10      557.30     21.06 o 
  -6   8   7      475.90      505.27     14.56 o 
  -5   8   7       53.06       59.89      6.75 o 
  -4   8   7       16.51       15.60      6.06 o 
  -3   8   7       94.13       72.49      8.90 o 
  -2   8   7     1471.22     1405.99     70.66 o 
  -1   8   7        2.67       15.76     10.71 o 
   0   8   7      260.69      222.93     11.31 o 
   1   8   7       12.93        6.63      6.09 o 
   2   8   7      437.03      476.54     13.60 o 
   3   8   7      238.22      236.69      9.62 o 
   4   8   7      327.74      336.86      9.05 o 
   5   8   7       87.70      109.74      7.42 o 
   6   8   7        8.45       -0.23      6.50 o 
   7   8   7       37.81       55.27      8.80 o 
   8   8   7       31.95       26.14      8.74 o 
  -8   9   7       11.70       14.79      8.94 o 
  -7   9   7      166.90      159.57     10.13 o 
  -6   9   7       30.75        7.49      7.52 o 
  -5   9   7       90.35       87.78     10.03 o 
  -4   9   7       58.48       47.63      9.82 o 
  -3   9   7      232.58      253.03     13.19 o 
  -2   9   7      183.15      170.58     10.98 o 
  -1   9   7      133.48      122.69     11.50 o 
   0   9   7      321.04      321.37     52.99 o 
   1   9   7       17.33       21.27     12.32 o 
   2   9   7        0.09        4.82      8.63 o 
   3   9   7     1553.36     1617.35     63.17 o 
   4   9   7       87.72       78.55      7.49 o 
   5   9   7       32.44       28.51     10.83 o 
   6   9   7       29.91       33.09      8.60 o 
   7   9   7      645.80      728.29     21.77 o 
  -7  10   7       64.10       63.36     12.56 o 
  -6  10   7       39.06       42.92     11.25 o 
  -5  10   7        1.24        3.38     15.77 o 
  -4  10   7       82.65       85.08     11.03 o 
  -3  10   7        4.50        0.07      9.86 o 
  -2  10   7       49.85       47.41     10.31 o 
  -1  10   7      180.04      220.71     13.92 o 
   0  10   7      181.33      204.36     13.29 o 
   1  10   7      786.67      856.70     50.10 o 
   2  10   7      111.33       99.88     12.16 o 
   3  10   7        5.81        7.82     18.02 o 
   4  10   7       20.80       33.59      7.94 o 
   5  10   7      132.90      146.26     11.56 o 
   6  10   7        3.84       -4.21      8.43 o 
  -5  11   7        9.03        6.70     11.19 o 
  -4  11   7      122.16      155.71     14.50 o 
  -3  11   7       83.13      112.81     13.63 o 
  -2  11   7      167.49      133.09     76.71 o 
  -1  11   7        1.85        7.66     11.12 o 
   0  11   7      263.82      265.84     15.27 o 
   1  11   7        1.84        1.70     11.87 o 
   2  11   7        0.27        8.97     11.34 o 
   3  11   7       10.44        2.07      8.19 o 
 -12   0   8       95.38       69.01     15.11 o 
 -10   0   8      235.47      254.67     15.85 o 
  -8   0   8      176.40      162.90     11.55 o 
  -6   0   8      852.64      829.07     26.95 o 
  -4   0   8     1030.65      897.95     20.00 o 
  -2   0   8    13154.04    12096.26    342.58 o 
   0   0   8    11423.40    12472.74    192.50 o 
   2   0   8    29755.17    30427.13    558.66 o 
   4   0   8      587.95      541.20     13.08 o 
   6   0   8     5689.03     6086.91    114.47 o 
   8   0   8      146.13      134.49      8.02 o 
  10   0   8      263.29      272.95     11.80 o 
 -13   1   8       28.15       27.15     11.06 o 
 -12   1   8       60.64       45.27     23.10 o 
 -11   1   8      808.07      843.09     22.73 o 
 -10   1   8      347.06      333.45     12.96 o 
  -9   1   8      216.25      202.03      9.65 o 
  -8   1   8        3.71        0.66      4.32 o 
  -7   1   8      232.15      206.76      6.71 o 
  -6   1   8       69.29      121.76      6.92 o 
  -5   1   8       46.05       77.41      6.21 o 
  -4   1   8    14645.73    15092.92    238.78 o 
  -3   1   8       50.90       98.10      3.96 o 
  -2   1   8      330.81      312.67      9.25 o 
  -1   1   8       10.97        6.34      1.61 o 
   0   1   8     4217.68     4077.89     48.83 o 
   1   1   8      349.98      386.32      5.84 o 
   2   1   8     2325.53     2402.62     29.36 o 
   3   1   8      272.99      437.03      6.74 o 
   4   1   8       81.81      190.53      4.23 o 
   5   1   8      689.57      684.10     11.21 o 
   6   1   8       53.71       51.02      4.56 o 
   7   1   8        4.72        8.08      3.74 o 
   8   1   8      355.75      373.55      8.86 o 
   9   1   8      580.74      623.78     12.31 o 
  10   1   8       89.29       66.31      6.14 o 
  11   1   8       56.44       69.58      8.35 o 
 -13   2   8       90.29      105.39     17.72 o 
 -12   2   8        5.78       16.34      9.94 o 
 -11   2   8       28.36       45.29      9.07 o 
 -10   2   8       77.27       77.50      7.07 o 
  -9   2   8       24.54       25.11      5.50 o 
  -8   2   8      191.55      202.63     11.38 o 
  -7   2   8      244.35      221.93      7.15 o 
  -6   2   8      180.87      157.12      5.80 o 
  -5   2   8       45.80       29.50      3.57 o 
  -4   2   8     1290.77     1238.95     21.46 o 
  -3   2   8     3984.11     4290.97     69.06 o 
  -2   2   8     4448.50     4805.51     74.90 o 
  -1   2   8     6971.54     7666.00    103.00 o 
   0   2   8     1231.66     1150.62     14.93 o 
   1   2   8      671.36      727.52      9.05 o 
   2   2   8     3055.73     2948.45     35.90 o 
   3   2   8       89.88      128.90      2.97 o 
   4   2   8      137.26      171.64      3.62 o 
   5   2   8       45.86       57.61      4.16 o 
   6   2   8      177.24      189.16      8.10 o 
   7   2   8     1183.62     1165.77     23.38 o 
   8   2   8      831.43      830.07     20.35 o 
   9   2   8      448.05      468.99     10.63 o 
  10   2   8        1.73       -1.36      8.86 o 
  11   2   8       10.41       20.59      9.43 o 
 -12   3   8       12.36        5.13     12.19 o 
 -11   3   8       41.42       35.75      9.06 o 
 -10   3   8      319.93      306.50     10.39 o 
  -9   3   8       59.44       65.76     10.08 o 
  -8   3   8     3126.14     3087.50     51.82 o 
  -7   3   8       66.53       87.80      9.12 o 
  -6   3   8      977.00      948.01     17.94 o 
  -5   3   8      126.94      118.42      4.83 o 
  -4   3   8     1666.63     1537.80     26.30 o 
  -3   3   8      158.34      174.95      6.05 o 
  -2   3   8     2219.74     2023.89     25.54 o 
  -1   3   8      387.51      429.20      9.14 o 
   0   3   8     4719.04     4374.30     53.79 o 
   1   3   8     1978.45     2085.02     26.32 o 
   2   3   8      170.13      204.33      5.10 o 
   3   3   8        7.25       11.19      2.05 o 
   4   3   8    10058.36     9682.85    115.41 o 
   5   3   8        0.58        4.31      2.82 o 
   6   3   8       76.75       49.40      3.90 o 
   7   3   8      323.45      304.89      8.50 o 
   8   3   8     1900.55     1979.39     32.98 o 
   9   3   8      133.47      132.71      9.75 o 
  10   3   8      231.69      251.54     12.53 o 
  11   3   8       21.98       22.93     10.02 o 
 -12   4   8       13.61       11.49     10.56 o 
 -11   4   8        4.43        3.56      7.07 o 
 -10   4   8       12.65       18.50      6.62 o 
  -9   4   8        1.13       -0.43      6.02 o 
  -8   4   8      884.09      817.94     14.89 o 
  -7   4   8      271.95      276.14      7.57 o 
  -6   4   8       19.60       32.62      3.92 o 
  -5   4   8      396.16      471.38      9.39 o 
  -4   4   8        0.10        5.38      2.89 o 
  -3   4   8     1871.92     2160.43     36.66 o 
  -2   4   8      762.56      632.83      9.22 o 
  -1   4   8     1749.09     1960.34     24.89 o 
   0   4   8      262.34      288.78      5.41 o 
   1   4   8       15.38       12.13      3.23 o 
   2   4   8     1886.17     1894.70     24.36 o 
   3   4   8     1291.85     1169.31     15.81 o 
   4   4   8      239.48      222.16      4.71 o 
   5   4   8      539.42      564.64     11.39 o 
   6   4   8      365.75      379.47      9.57 o 
   7   4   8     1041.21     1045.10     39.69 o 
   8   4   8       28.78       54.49     15.87 o 
   9   4   8       44.65       62.67      8.96 o 
  10   4   8      126.19      155.75     10.99 o 
  11   4   8        5.96        7.04      8.90 o 
 -12   5   8       44.49       38.90     11.55 o 
 -11   5   8        0.95       -6.97      7.87 o 
 -10   5   8       29.81       23.62      7.10 o 
  -9   5   8        8.15       15.21      6.43 o 
  -8   5   8      125.74      156.00      7.75 o 
  -7   5   8       79.90       62.50      6.81 o 
  -6   5   8       99.49       98.52      5.32 o 
  -5   5   8      424.70      421.96      9.07 o 
  -4   5   8      766.99      748.84     12.91 o 
  -3   5   8       80.58      130.75     12.43 o 
  -2   5   8       34.72       41.68      4.23 o 
  -1   5   8       26.14       19.15      2.54 o 
   0   5   8     1734.87     1658.20     21.60 o 
   1   5   8      733.89      706.47     16.08 o 
   2   5   8       61.42       55.71      3.96 o 
   3   5   8        0.29        2.11      3.60 o 
   4   5   8      377.37      367.35      8.50 o 
   5   5   8        5.22       12.89      6.45 o 
   6   5   8       59.07       82.16      4.95 o 
   7   5   8       84.29       90.68      7.85 o 
   8   5   8       26.02       27.66     11.72 o 
   9   5   8      267.48      219.57     11.71 o 
  10   5   8       45.80       24.34      9.38 o 
 -11   6   8        0.59       -4.70      8.29 o 
 -10   6   8       48.53       61.99      8.27 o 
  -9   6   8      101.92      117.93     14.86 o 
  -8   6   8      467.69      481.82     13.39 o 
  -7   6   8       14.76       10.82      5.96 o 
  -6   6   8     1200.13     1105.56     21.99 o 
  -5   6   8       32.62       29.31      5.29 o 
  -4   6   8        7.35        8.71      4.52 o 
  -3   6   8        1.48        2.12      3.67 o 
  -2   6   8     3742.16     3750.28     46.82 o 
  -1   6   8       27.35       38.75      3.19 o 
   0   6   8     1271.88     1322.21     25.59 o 
   1   6   8      102.50      143.04      5.33 o 
   2   6   8      987.00      897.90     15.22 o 
   3   6   8        0.01       -0.61      3.77 o 
   4   6   8        8.49        5.47      4.29 o 
   5   6   8      201.23      230.57     12.79 o 
   6   6   8     1450.83     1492.25     27.19 o 
   7   6   8       43.56       54.44      7.70 o 
   8   6   8       51.44       49.53      8.88 o 
   9   6   8       20.21       38.17      9.40 o 
  10   6   8       81.01       59.61     10.91 o 
 -10   7   8        8.98        9.72      8.55 o 
  -9   7   8      173.19      147.31      9.40 o 
  -8   7   8       16.10       18.84      6.98 o 
  -7   7   8       40.73       69.51      7.04 o 
  -6   7   8        0.35        3.38      5.69 o 
  -5   7   8      424.42      412.05     24.22 o 
  -4   7   8        0.43       -1.87      5.09 o 
  -3   7   8       99.58       90.61      5.99 o 
  -2   7   8     1779.95     1708.52     38.99 o 
  -1   7   8        0.42       12.31      3.86 o 
   0   7   8     1728.05     1656.01     25.06 o 
   1   7   8      205.91      201.07      6.83 o 
   2   7   8      363.96      367.07      9.19 o 
   3   7   8        5.44        2.21      4.47 o 
   4   7   8       34.64       32.58      5.13 o 
   5   7   8      443.55      464.35     12.68 o 
   6   7   8      106.75      123.24      7.77 o 
   7   7   8       18.96       34.04      7.99 o 
   8   7   8       39.71       49.33     11.43 o 
   9   7   8       62.32       68.17     10.58 o 
  -9   8   8        8.06        7.82      8.61 o 
  -8   8   8      243.93      234.96     11.01 o 
  -7   8   8      321.69      361.88     12.08 o 
  -6   8   8      505.53      501.21     14.37 o 
  -5   8   8       59.96       60.91      6.97 o 
  -4   8   8       25.61       16.13      5.87 o 
  -3   8   8      106.16      101.65      9.41 o 
  -2   8   8        5.47       12.56      7.68 o 
  -1   8   8      360.31      351.54     14.23 o 
   0   8   8        0.37        6.65      5.05 o 
   1   8   8       17.64       31.07      4.85 o 
   2   8   8      312.26      283.57     11.52 o 
   3   8   8      203.37      261.42     12.21 o 
   4   8   8       49.47       40.12      5.82 o 
   5   8   8       41.73       60.35      8.19 o 
   6   8   8       79.40       80.08      8.11 o 
   7   8   8        6.18       12.05      8.90 o 
   8   8   8      188.80      205.07     12.83 o 
  -8   9   8       56.09       59.67      9.28 o 
  -7   9   8        1.12        3.42      7.87 o 
  -6   9   8       11.08       30.61      7.75 o 
  -5   9   8        3.62        4.98      9.10 o 
  -4   9   8     1132.53     1064.28     38.75 o 
  -3   9   8       76.70       55.01     10.00 o 
  -2   9   8       90.80       59.41     11.60 o 
  -1   9   8      448.46      412.75     16.30 o 
   0   9   8      300.76      321.01     14.37 o 
   1   9   8      118.93      114.27      7.33 o 
   2   9   8       29.54       27.19      6.63 o 
   3   9   8        3.97       14.92      5.89 o 
   4   9   8       63.38       88.08     11.56 o 
   5   9   8       78.94       81.64      8.19 o 
   6   9   8      155.14      146.78      9.68 o 
   7   9   8        0.45       10.77      9.16 o 
  -7  10   8      111.83      130.44     14.05 o 
  -6  10   8        9.04        8.69     10.84 o 
  -5  10   8       19.52       22.47     10.32 o 
  -4  10   8      309.33      249.38     27.92 o 
  -3  10   8       26.05       27.12      9.68 o 
  -2  10   8       69.95      110.34     14.98 o 
  -1  10   8       98.24       89.68     11.35 o 
   0  10   8      422.01      490.24     19.44 o 
   1  10   8       82.27      127.16     22.04 o 
   2  10   8        0.06       -0.56      6.68 o 
   3  10   8        2.09        9.21      7.50 o 
   4  10   8       17.36       22.11      9.25 o 
   5  10   8       31.55       27.67      8.46 o 
  -4  11   8       70.05       65.57     11.93 o 
  -3  11   8       11.79        6.65     11.37 o 
  -2  11   8        1.03        2.67     11.20 o 
  -1  11   8        1.69       -1.79     10.96 o 
   0  11   8      304.54      322.75     16.75 o 
   1  11   8       66.33       48.84     12.49 o 
   2  11   8      111.99       90.44     13.05 o 
   3  11   8       37.98       38.55      8.62 o 
 -13   0   9       21.48       17.28     14.71 o 
 -11   0   9        4.41       11.11     11.35 o 
  -9   0   9     1275.74     1152.00     37.91 o 
  -7   0   9     1294.67     1402.28     42.90 o 
  -5   0   9     2584.31     2849.20     63.73 o 
  -3   0   9    10512.00    10778.40    211.12 o 
  -1   0   9    25727.58    24410.87    375.78 o 
   1   0   9        2.54       13.09      3.83 o 
   3   0   9    19355.34    20512.52    377.08 o 
   5   0   9     8683.72     8795.50    163.79 o 
   7   0   9        3.02        3.26      5.48 o 
   9   0   9      225.76      263.91     11.08 o 
  11   0   9      103.29       73.04     11.13 o 
 -13   1   9        2.92      -11.78     11.50 o 
 -12   1   9       46.96       55.68     10.57 o 
 -11   1   9      115.93      156.47     11.26 o 
 -10   1   9      224.08      211.08     10.70 o 
  -9   1   9      152.84      167.69      9.14 o 
  -8   1   9      152.07      132.78      8.54 o 
  -7   1   9       24.65       39.68      4.51 o 
  -6   1   9     1066.82     1128.32     20.48 o 
  -5   1   9     4765.20     4762.64     77.00 o 
  -4   1   9     2957.89     3168.18     57.37 o 
  -3   1   9      607.12      668.78     16.96 o 
  -2   1   9      975.59      970.60     14.23 o 
  -1   1   9     5090.42     5405.97     73.05 o 
   0   1   9     8447.85     8780.53    104.26 o 
   1   1   9     9415.17     9664.51    114.69 o 
   2   1   9      156.69      190.54      6.25 o 
   3   1   9     1288.12     1324.91     16.91 o 
   4   1   9     1393.30     1164.29     15.29 o 
   5   1   9      196.52      136.74      4.55 o 
   6   1   9        8.77       23.98      3.74 o 
   7   1   9      123.77      115.27      7.21 o 
   8   1   9      971.63      946.61     15.75 o 
   9   1   9      145.07      127.48      6.26 o 
  10   1   9      332.17      336.31      9.50 o 
  11   1   9        0.54       17.68      9.18 o 
 -13   2   9       20.23       18.46     15.80 o 
 -12   2   9      114.05       86.66     11.34 o 
 -11   2   9      653.29      595.07     21.89 o 
 -10   2   9       71.89       61.94      6.70 o 
  -9   2   9     1299.12     1315.51     24.71 o 
  -8   2   9        3.01        3.12      6.98 o 
  -7   2   9       32.64       34.78      4.68 o 
  -6   2   9      246.48      292.12      8.44 o 
  -5   2   9      130.96      160.53      5.88 o 
  -4   2   9      967.20      961.82     17.38 o 
  -3   2   9     3066.55     2846.95     39.14 o 
  -2   2   9     2825.78     2709.55     37.30 o 
  -1   2   9     1309.93     1473.08     20.85 o 
   0   2   9      233.95      282.68      4.99 o 
   1   2   9      715.76      809.25      9.99 o 
   2   2   9      612.63      601.77      8.70 o 
   3   2   9      429.12      481.96      8.03 o 
   4   2   9        8.41       15.37      2.51 o 
   5   2   9      552.86      544.64     16.51 o 
   6   2   9      717.49      758.34     20.29 o 
   7   2   9       45.96       40.36      4.29 o 
   8   2   9      222.59      250.44     11.34 o 
   9   2   9      141.99      146.67      7.10 o 
  10   2   9       37.24       32.12      8.70 o 
  11   2   9       31.25       28.71      9.38 o 
 -12   3   9       39.30       25.31     10.05 o 
 -11   3   9       18.55       21.88      7.16 o 
 -10   3   9      639.48      608.07     18.71 o 
  -9   3   9       87.26       75.18      6.42 o 
  -8   3   9      313.49      335.32     10.01 o 
  -7   3   9     4612.17     4558.83     74.58 o 
  -6   3   9       26.27       56.06      7.23 o 
  -5   3   9     1312.00     1196.29     21.40 o 
  -4   3   9     1925.11     2052.29     34.43 o 
  -3   3   9     4135.20     3589.56     49.08 o 
  -2   3   9      423.33      396.90      8.08 o 
  -1   3   9      559.41      401.78      6.47 o 
   0   3   9       16.47       33.94      2.29 o 
   1   3   9     1526.84     1514.26     19.59 o 
   2   3   9     2066.86     2275.80     25.95 o 
   3   3   9     1739.77     1979.46     22.86 o 
   4   3   9     1094.20      997.76     13.69 o 
   5   3   9      220.74      151.44      4.39 o 
   6   3   9      809.46      802.86     20.14 o 
   7   3   9      471.86      367.58     19.93 o 
   8   3   9      140.09      152.31      8.77 o 
   9   3   9        4.11        2.02      7.23 o 
  10   3   9      138.93      109.57      9.94 o 
  11   3   9        3.71       -3.20      9.75 o 
 -12   4   9       19.53        8.00      8.52 o 
 -11   4   9       94.24       62.89      8.23 o 
 -10   4   9       61.18       62.38      7.57 o 
  -9   4   9        0.03       -2.46      6.91 o 
  -8   4   9      166.26      184.66      7.52 o 
  -7   4   9      800.17      849.52     17.05 o 
  -6   4   9       17.41        7.29      3.50 o 
  -5   4   9     1853.45     1813.59     30.83 o 
  -4   4   9      509.71      535.82     14.03 o 
  -3   4   9      364.26      384.38     19.24 o 
  -2   4   9        0.41       28.82      2.38 o 
  -1   4   9       63.30       32.63      2.84 o 
   0   4   9      496.24      476.64      7.57 o 
   1   4   9      371.57      364.19     10.94 o 
   2   4   9      174.39      121.32      4.04 o 
   3   4   9      327.61      398.82      7.14 o 
   4   4   9      337.67      378.26     12.68 o 
   5   4   9      253.08      281.63      6.92 o 
   6   4   9     3323.05     3329.21     52.25 o 
   7   4   9       57.98       48.06      5.42 o 
   8   4   9       12.57        7.35      6.88 o 
   9   4   9        0.21        7.62      7.66 o 
  10   4   9      205.38      235.87     12.95 o 
 -12   5   9       20.64       11.31      8.46 o 
 -11   5   9      138.71      130.98      9.59 o 
 -10   5   9       54.10       52.10      7.91 o 
  -9   5   9      254.36      243.95      9.94 o 
  -8   5   9      321.56      335.06     10.92 o 
  -7   5   9      147.15      209.88      8.24 o 
  -6   5   9        9.45       26.29      4.35 o 
  -5   5   9      608.15      649.89     11.99 o 
  -4   5   9      553.25      517.47     10.00 o 
  -3   5   9       42.04       32.84      3.49 o 
  -2   5   9      788.65      844.65     12.73 o 
  -1   5   9     1846.42     2078.80     26.65 o 
   0   5   9      327.52      328.26      6.36 o 
   1   5   9       39.37       40.15      3.00 o 
   2   5   9       18.72       20.81      3.78 o 
   3   5   9      333.78      300.23      7.62 o 
   4   5   9      846.88      804.59     16.12 o 
   5   5   9        1.04        4.77      5.73 o 
   6   5   9       44.74       44.84      8.51 o 
   7   5   9       25.96       32.40      7.10 o 
   8   5   9       57.73       91.04      9.26 o 
   9   5   9       27.26       29.28     11.50 o 
  10   5   9        6.21        4.94      9.16 o 
 -11   6   9        9.68        8.67      8.92 o 
 -10   6   9       18.25       15.73      8.05 o 
  -9   6   9      282.47      347.39     11.97 o 
  -8   6   9      149.77      177.47      8.79 o 
  -7   6   9     1087.44     1068.71     21.73 o 
  -6   6   9       66.07       75.48      7.86 o 
  -5   6   9      390.91      377.45     10.85 o 
  -4   6   9        0.59        3.14      3.93 o 
  -3   6   9      696.89      738.16     13.10 o 
  -2   6   9        3.58       -0.25      2.82 o 
  -1   6   9      203.92      234.96     10.57 o 
   0   6   9        0.00        5.00      3.55 o 
   1   6   9      839.59      837.40     21.66 o 
   2   6   9      236.54      234.70      6.70 o 
   3   6   9     1137.38     1058.88     17.61 o 
   4   6   9      129.78      136.97      6.78 o 
   5   6   9      545.79      524.92     21.52 o 
   6   6   9      304.40      300.44     19.05 o 
   7   6   9       41.29       62.30     10.54 o 
   8   6   9        1.97       -4.00      7.55 o 
   9   6   9       88.36       95.60     12.32 o 
 -10   7   9        2.94        0.48      7.98 o 
  -9   7   9        4.26        9.59      7.36 o 
  -8   7   9        2.42       -4.14      6.61 o 
  -7   7   9      111.18       84.11      8.32 o 
  -6   7   9        6.10       -4.80      5.70 o 
  -5   7   9        9.74        1.70      5.28 o 
  -4   7   9      545.95      487.76     12.69 o 
  -3   7   9       44.31       51.72      5.53 o 
  -2   7   9      424.30      417.29     11.67 o 
  -1   7   9       63.37       55.76      4.97 o 
   0   7   9       10.70       24.06      4.31 o 
   1   7   9        0.12        6.31      4.40 o 
   2   7   9      102.79       86.67      7.77 o 
   3   7   9      728.68      730.27     13.85 o 
   4   7   9      775.96      795.42     17.15 o 
   5   7   9      105.06       81.74      6.91 o 
   6   7   9       85.01       80.58      8.46 o 
   7   7   9       33.74       18.30      8.34 o 
   8   7   9      245.29      269.24     18.63 o 
   9   7   9       18.98       25.51     10.21 o 
  -9   8   9       65.22       54.47      8.79 o 
  -8   8   9      121.34      112.39      8.83 o 
  -7   8   9      134.61      140.81      9.28 o 
  -6   8   9        2.13       -0.76      6.36 o 
  -5   8   9      136.26      120.79      8.95 o 
  -4   8   9        5.88       13.73      9.70 o 
  -3   8   9      162.77      145.63     10.16 o 
  -2   8   9      432.22      373.72     14.83 o 
  -1   8   9       66.35       56.16      8.18 o 
   0   8   9       62.22       72.91      5.29 o 
   1   8   9       20.16       14.06      4.90 o 
   2   8   9        0.61        2.11      5.05 o 
   3   8   9       92.67       98.00      6.20 o 
   4   8   9       27.94       14.35      6.10 o 
   5   8   9       89.68      108.62      8.05 o 
   6   8   9      158.03      171.22      9.41 o 
   7   8   9      220.14      243.92     12.58 o 
   8   8   9        3.73       -1.40      9.69 o 
  -8   9   9        9.20       18.24      9.10 o 
  -7   9   9      397.91      445.46     14.36 o 
  -6   9   9        6.75       -9.98      9.25 o 
  -5   9   9      270.38      333.99     14.82 o 
  -4   9   9       55.02       62.89      9.50 o 
  -3   9   9       60.77       75.15     14.04 o 
  -2   9   9        3.90       -9.61     14.64 o 
  -1   9   9       12.12        2.55      8.61 o 
   0   9   9       53.18       60.27      9.71 o 
   1   9   9      317.38      317.00     10.47 o 
   2   9   9      109.25      120.99      8.06 o 
   3   9   9      760.40      755.64     15.41 o 
   4   9   9      848.90      786.20     18.33 o 
   5   9   9       45.03       45.83      7.91 o 
   6   9   9        9.36       20.71      7.80 o 
  -7  10   9       70.63       84.06     12.79 o 
  -6  10   9       15.08       21.72     11.13 o 
  -5  10   9      158.41      136.49     12.89 o 
  -4  10   9       15.90        6.35      9.71 o 
  -3  10   9      508.67      480.18     18.87 o 
  -2  10   9      292.39      308.43     15.46 o 
  -1  10   9       66.65      113.75     18.86 o 
   0  10   9        7.66        1.71     10.13 o 
   1  10   9      211.70      185.20     13.18 o 
   2  10   9      217.82      209.18     16.67 o 
   3  10   9        1.30       18.98      9.20 o 
   4  10   9       16.36       17.61      9.69 o 
   5  10   9        0.23        7.79      9.31 o 
  -4  11   9        1.94       -7.57     10.83 o 
  -3  11   9        2.04       -1.10     13.82 o 
  -2  11   9       12.18        1.34     10.44 o 
  -1  11   9      393.32      275.39    142.96 o 
   0  11   9      194.28      241.73     41.27 o 
   1  11   9       59.02       69.39     12.75 o 
   2  11   9       49.66       63.04     13.34 o 
 -12   0  10       28.38       24.04     13.28 o 
 -10   0  10      160.07      179.83     13.97 o 
  -8   0  10       64.71       38.16      8.98 o 
  -6   0  10     1262.94     1190.46     36.83 o 
  -4   0  10     1995.35     2092.35     43.16 o 
  -2   0  10      775.58      843.49     18.64 o 
   0   0  10     4040.90     4504.73     70.69 o 
   2   0  10     2552.37     2984.55     56.87 o 
   4   0  10     1322.45     1406.78     28.74 o 
   6   0  10     1389.86     1321.79     28.08 o 
   8   0  10      462.37      448.99     14.15 o 
  10   0  10      200.31      198.41     26.90 o 
 -13   1  10       14.53       12.46     11.68 o 
 -12   1  10      223.36      213.52     12.96 o 
 -11   1  10      465.44      493.01     20.61 o 
 -10   1  10       51.06       61.15     13.90 o 
  -9   1  10      415.66      422.72     14.27 o 
  -8   1  10        1.48        2.80      4.52 o 
  -7   1  10        5.02       13.03      4.17 o 
  -6   1  10      421.22      507.57     11.33 o 
  -5   1  10     1463.60     1375.33     27.69 o 
  -4   1  10     3674.86     3501.82     57.04 o 
  -3   1  10     4027.05     3894.62     77.82 o 
  -2   1  10     2663.14     2692.94     37.16 o 
  -1   1  10      558.52      516.02      7.42 o 
   0   1  10     9468.11    10139.83    120.30 o 
   1   1  10       25.39       27.19      2.59 o 
   2   1  10     3362.76     3546.69     39.69 o 
   3   1  10    10629.81    10599.13    125.99 o 
   4   1  10       16.32       12.89      2.97 o 
   5   1  10      810.03      756.47     12.50 o 
   6   1  10       93.39       81.24      4.56 o 
   7   1  10      442.65      406.22      9.06 o 
   8   1  10     1469.51     1496.73     22.81 o 
   9   1  10      485.81      454.88     10.62 o 
  10   1  10        8.63        8.49      5.59 o 
  11   1  10       19.93       19.94      9.76 o 
 -13   2  10        7.08       12.77     13.20 o 
 -12   2  10       34.94       32.60     10.22 o 
 -11   2  10       38.65       48.53      9.36 o 
 -10   2  10      379.45      369.29     11.81 o 
  -9   2  10     1508.78     1492.81     27.61 o 
  -8   2  10      595.81      593.76     13.64 o 
  -7   2  10      154.28      175.04     11.77 o 
  -6   2  10     3546.23     3433.16     48.85 o 
  -5   2  10       15.44        2.88      3.24 o 
  -4   2  10     1054.87     1048.88     18.77 o 
  -3   2  10      648.83      626.27     14.16 o 
  -2   2  10        9.42       16.91      4.40 o 
  -1   2  10       52.43       54.79      3.48 o 
   0   2  10      105.25      100.69      3.24 o 
   1   2  10     2143.63     2056.03     23.47 o 
   2   2  10      577.82      649.43      9.29 o 
   3   2  10      437.19      394.44      6.42 o 
   4   2  10      428.12      447.55      7.45 o 
   5   2  10      883.72      909.58     24.08 o 
   6   2  10      432.51      389.69     12.59 o 
   7   2  10        2.25        3.93      4.00 o 
   8   2  10      156.45      177.53      6.39 o 
   9   2  10       37.48       39.46      6.23 o 
  10   2  10       22.61       27.50     13.62 o 
  11   2  10       90.59       83.58     14.27 o 
 -12   3  10      247.58      290.42     22.31 o 
 -11   3  10       22.90       23.83      7.43 o 
 -10   3  10       57.14       58.64      6.91 o 
  -9   3  10      372.92      390.44     11.51 o 
  -8   3  10     1898.66     1862.14     32.88 o 
  -7   3  10     1047.92     1042.94     20.05 o 
  -6   3  10       69.57       67.80      7.80 o 
  -5   3  10      751.85      794.32     15.42 o 
  -4   3  10     1453.90     1370.90     24.69 o 
  -3   3  10     1946.24     1991.78     28.04 o 
  -2   3  10      755.08      657.73     10.52 o 
  -1   3  10     1253.44     1264.03     16.63 o 
   0   3  10       24.96       47.88      3.39 o 
   1   3  10      417.93      456.81      9.40 o 
   2   3  10        6.46        8.32      3.04 o 
   3   3  10       89.68       75.74      2.87 o 
   4   3  10        0.23       10.26      3.35 o 
   5   3  10       10.80       -0.69      4.35 o 
   6   3  10        3.32        4.04      3.94 o 
   7   3  10       13.04       10.52      6.85 o 
   8   3  10      174.78      215.59      8.58 o 
   9   3  10        0.91      -10.54      7.05 o 
  10   3  10        0.03       -2.36      8.28 o 
 -12   4  10        9.81       -0.14      8.52 o 
 -11   4  10      167.56      182.64     12.02 o 
 -10   4  10      107.29      128.63     10.08 o 
  -9   4  10       20.65       29.18      6.30 o 
  -8   4  10      164.30      145.15      7.24 o 
  -7   4  10      531.08      486.98     30.30 o 
  -6   4  10      179.67      165.70      6.45 o 
  -5   4  10     3762.41     3727.03     53.45 o 
  -4   4  10     2255.89     2232.36     32.82 o 
  -3   4  10      456.05      526.71      9.36 o 
  -2   4  10     1771.10     1833.26     26.60 o 
  -1   4  10      727.10      679.33     11.03 o 
   0   4  10    15878.78    15718.37    190.67 o 
   1   4  10      789.98      742.57     12.45 o 
   2   4  10     1222.63     1282.14     17.24 o 
   3   4  10     2604.13     2613.91     33.23 o 
   4   4  10     1215.29     1142.35     17.52 o 
   5   4  10     1404.02     1339.95     23.03 o 
   6   4  10      361.70      322.24      8.98 o 
   7   4  10        9.30        5.98      4.87 o 
   8   4  10       34.10       32.22      7.84 o 
   9   4  10      479.52      455.57     22.61 o 
  10   4  10       26.17       44.03     11.53 o 
 -12   5  10       37.66       38.01      9.21 o 
 -11   5  10        0.98        9.90      8.21 o 
 -10   5  10       32.04       35.93      7.57 o 
  -9   5  10        0.47        5.25      6.66 o 
  -8   5  10        3.70        7.94      5.76 o 
  -7   5  10     2112.08     2045.14     45.20 o 
  -6   5  10      292.48      284.45      7.70 o 
  -5   5  10      408.03      376.85      8.71 o 
  -4   5  10     1030.82     1053.81     17.14 o 
  -3   5  10      892.62      874.34     14.56 o 
  -2   5  10        0.27        2.52      2.76 o 
  -1   5  10      307.08      239.69      5.33 o 
   0   5  10      365.77      399.54      7.85 o 
   1   5  10      172.69      180.24      4.57 o 
   2   5  10      189.55      245.99      7.62 o 
   3   5  10      165.25      173.34      5.81 o 
   4   5  10      421.59      454.28     16.65 o 
   5   5  10       33.52       27.20      5.07 o 
   6   5  10      452.07      439.38     11.22 o 
   7   5  10      587.03      475.25     15.34 o 
   8   5  10       11.98        9.19      7.56 o 
   9   5  10        9.73        7.43      8.82 o 
  10   5  10      242.11      218.28     23.97 o 
 -11   6  10        7.86        6.09      8.52 o 
 -10   6  10      744.19      782.74     19.48 o 
  -9   6  10       23.07       28.85     12.16 o 
  -8   6  10       71.90       78.75      7.39 o 
  -7   6  10      166.55      162.91      7.97 o 
  -6   6  10       10.36       13.78      5.28 o 
  -5   6  10       28.34       20.84      8.98 o 
  -4   6  10       92.29       99.69      5.05 o 
  -3   6  10        2.26        6.09      3.88 o 
  -2   6  10      829.04      862.71     17.27 o 
  -1   6  10       18.17       21.78      3.26 o 
   0   6  10       50.53       49.09      6.62 o 
   1   6  10        0.08       -1.23      3.85 o 
   2   6  10       25.22       13.46      7.01 o 
   3   6  10      321.36      371.95     11.81 o 
   4   6  10      107.28      111.20      6.63 o 
   5   6  10      110.67      110.49      6.97 o 
   6   6  10      104.36       97.50      8.74 o 
   7   6  10        7.00        6.34      7.55 o 
   8   6  10       59.60       71.93      9.69 o 
   9   6  10        1.23       -0.41      8.19 o 
 -10   7  10       26.03       26.18      8.42 o 
  -9   7  10        0.11        3.46      7.74 o 
  -8   7  10      112.26      104.67      8.43 o 
  -7   7  10      274.13      272.72     10.24 o 
  -6   7  10        9.42       11.43      6.23 o 
  -5   7  10       20.41        5.95      8.87 o 
  -4   7  10        0.21        5.93      5.23 o 
  -3   7  10       34.47       28.15      5.40 o 
  -2   7  10       87.97       78.76      6.42 o 
  -1   7  10      235.46      253.34     10.11 o 
   0   7  10       79.16       93.65      7.38 o 
   1   7  10     2810.32     2686.01     40.47 o 
   2   7  10      318.39      342.26      8.73 o 
   3   7  10        5.84        6.18      4.76 o 
   4   7  10        0.89        5.33      5.53 o 
   5   7  10      137.61      175.94      8.36 o 
   6   7  10        3.58        4.72      7.17 o 
   7   7  10      244.80      291.26     12.83 o 
   8   7  10       21.75       13.99      9.12 o 
  -9   8  10        9.82       25.57      9.00 o 
  -8   8  10       11.01       12.18      7.46 o 
  -7   8  10       47.35       81.97      8.30 o 
  -6   8  10      123.53      105.30      8.19 o 
  -5   8  10      742.71      626.30     23.61 o 
  -4   8  10     1305.54     1219.95     30.68 o 
  -3   8  10       25.43       33.43      8.38 o 
  -2   8  10      599.24      527.75     17.90 o 
  -1   8  10      319.42      285.18     12.57 o 
   0   8  10      230.20      239.62      7.59 o 
   1   8  10      116.47      118.17     10.35 o 
   2   8  10      142.19      170.04      7.10 o 
   3   8  10     1750.29     1818.18     28.40 o 
   4   8  10      940.98      948.18     20.71 o 
   5   8  10      156.37      175.35     11.40 o 
   6   8  10      107.61      122.19      9.95 o 
   7   8  10       11.58       17.10      9.40 o 
  -8   9  10      384.77      423.76     22.29 o 
  -7   9  10      203.70      202.79     10.69 o 
  -6   9  10        1.02       -0.26      9.59 o 
  -5   9  10      200.33      227.46     22.36 o 
  -4   9  10       45.20       13.68      8.93 o 
  -3   9  10      210.43      254.75     13.72 o 
  -2   9  10       94.54       79.79     10.28 o 
  -1   9  10      156.62      105.65     10.70 o 
   0   9  10       12.50       -7.31     16.04 o 
   1   9  10        0.36        8.54      6.49 o 
   2   9  10        9.63        9.77      7.02 o 
   3   9  10      205.94      232.98     10.30 o 
   4   9  10       29.41       19.38      7.26 o 
   5   9  10       50.67       50.10      8.40 o 
   6   9  10        3.59        5.36     18.41 o 
  -6  10  10        6.45       -5.52     10.63 o 
  -5  10  10      107.56      139.51     15.57 o 
  -4  10  10       49.06       79.89     37.49 o 
  -3  10  10      160.86      202.16     18.31 o 
  -2  10  10       22.06       30.14     11.48 o 
  -1  10  10       15.60       10.14      9.78 o 
   0  10  10       71.33      116.69     12.57 o 
   1  10  10      103.89       99.69     12.69 o 
   2  10  10       27.44       11.54      9.52 o 
   3  10  10        6.46        7.84      8.93 o 
   4  10  10       57.37       35.84     10.10 o 
   5  10  10       98.93       87.16      9.76 o 
  -4  11  10        2.80       -2.11     12.26 o 
  -3  11  10      106.20      104.90     12.68 o 
  -2  11  10       51.00       41.88     12.25 o 
  -1  11  10       11.27        2.57     11.64 o 
   0  11  10       39.47       32.78     12.00 o 
   1  11  10        7.64       28.38     12.53 o 
   2  11  10       62.96       65.50     12.88 o 
 -13   0  11        2.26       41.47     18.02 o 
  -9   0  11       59.28       57.61     10.71 o 
  -7   0  11      729.73      776.34     27.10 o 
  -5   0  11      830.13      745.05     17.73 o 
  -3   0  11       12.33       24.81      3.67 o 
  -1   0  11      689.91      800.98     14.10 o 
   1   0  11       31.54       80.41      3.97 o 
   3   0  11     3201.83     2855.24     54.97 o 
   5   0  11      140.24      133.59      6.77 o 
   7   0  11      326.75      335.71     11.64 o 
   9   0  11      975.05      968.16     23.78 o 
  11   0  11       23.00       14.28      9.62 o 
 -13   1  11        0.74        5.79      9.51 o 
 -12   1  11       48.06       66.20     20.73 o 
 -11   1  11      230.00      183.38     20.73 o 
 -10   1  11       29.41       29.97      7.90 o 
  -9   1  11        0.00        2.21      7.45 o 
  -8   1  11     2387.73     2382.90     40.90 o 
  -7   1  11        0.73       -1.00      4.09 o 
  -6   1  11     1504.31     1478.27     26.17 o 
  -5   1  11      389.78      381.40      9.30 o 
  -4   1  11     1001.41     1139.38     20.22 o 
  -3   1  11      858.19      912.81     16.63 o 
  -2   1  11     1950.67     1910.92     26.89 o 
  -1   1  11       39.93       51.99      2.43 o 
   0   1  11     2861.62     2688.24     32.90 o 
   1   1  11     2524.36     2364.21     29.16 o 
   2   1  11      216.75      181.88      5.04 o 
   3   1  11      478.22      550.26      8.32 o 
   4   1  11       25.56       28.45      3.07 o 
   5   1  11       17.25        0.62      3.22 o 
   6   1  11     1102.57     1080.30     16.95 o 
   7   1  11      189.05      195.76      6.50 o 
   8   1  11       10.17       12.69      4.84 o 
   9   1  11       25.81       12.55      5.30 o 
  10   1  11        1.58        6.96      5.88 o 
  11   1  11       43.33       53.93     10.52 o 
 -13   2  11       11.10        6.92     12.09 o 
 -12   2  11      194.85      211.61     13.21 o 
 -11   2  11      690.94      764.82     21.92 o 
 -10   2  11       35.05       39.19      7.90 o 
  -9   2  11      450.68      424.69     11.87 o 
  -8   2  11       15.21       24.26      4.98 o 
  -7   2  11     1128.68     1072.58     29.40 o 
  -6   2  11     2972.32     2904.12     48.40 o 
  -5   2  11     2928.70     3123.35     51.52 o 
  -4   2  11      192.01      163.11      5.58 o 
  -3   2  11      414.92      335.41      6.47 o 
  -2   2  11      427.81      521.99     10.71 o 
  -1   2  11       36.25       33.09      2.56 o 
   0   2  11       83.93      127.57      3.55 o 
   1   2  11     2145.57     2098.43     23.99 o 
   2   2  11     1758.31     1682.35     21.37 o 
   3   2  11     2865.92     2829.28     34.97 o 
   4   2  11      846.93      839.55     13.41 o 
   5   2  11       13.96       12.74      3.55 o 
   6   2  11       61.16       61.98      4.48 o 
   7   2  11      352.72      321.51      9.39 o 
   8   2  11      299.93      267.74      7.83 o 
   9   2  11       78.96       75.50      9.17 o 
  10   2  11        7.48        0.53      8.84 o 
 -12   3  11        2.84        2.53     10.11 o 
 -11   3  11        1.41       15.36      6.98 o 
 -10   3  11        0.24       -9.53      6.35 o 
  -9   3  11      292.56      272.91      9.21 o 
  -8   3  11      443.89      429.94     11.86 o 
  -7   3  11      274.32      281.61      8.93 o 
  -6   3  11       21.44       15.49      4.05 o 
  -5   3  11        7.61        4.31      3.59 o 
  -4   3  11     1152.26     1054.29     19.28 o 
  -3   3  11        9.61       13.97      2.42 o 
  -2   3  11     8415.28     8683.28    117.09 o 
  -1   3  11      503.86      493.86      9.01 o 
   0   3  11       91.05       89.06      4.65 o 
   1   3  11      957.59      873.56     12.23 o 
   2   3  11      428.23      414.20      6.38 o 
   3   3  11      122.36       89.00      6.50 o 
   4   3  11      296.40      341.31      6.92 o 
   5   3  11     1472.02     1508.71     22.19 o 
   6   3  11       75.05       79.39      8.90 o 
   7   3  11     1251.82     1224.33     22.11 o 
   8   3  11      111.61      102.57      6.64 o 
   9   3  11      164.70      179.08     22.04 o 
  10   3  11      247.37      227.19     23.03 o 
 -12   4  11      213.65      244.21     18.79 o 
 -11   4  11        8.39        9.88      9.42 o 
 -10   4  11       78.37       98.36      9.60 o 
  -9   4  11       72.03       66.25      8.83 o 
  -8   4  11       11.27       13.97      5.69 o 
  -7   4  11      517.96      558.96     13.22 o 
  -6   4  11      752.82      778.01     15.85 o 
  -5   4  11      406.80      462.64     11.09 o 
  -4   4  11       58.65       94.75      4.33 o 
  -3   4  11      838.82      764.91     11.11 o 
  -2   4  11      371.26      357.51      6.47 o 
  -1   4  11        2.02       10.95      2.72 o 
   0   4  11      157.89      171.09     10.73 o 
   1   4  11      222.45      304.91      6.23 o 
   2   4  11      556.00      613.68      9.65 o 
   3   4  11       58.69       50.06      4.06 o 
   4   4  11      497.60      530.02     17.03 o 
   5   4  11       54.11       72.00      6.46 o 
   6   4  11       45.34       52.85      6.37 o 
   7   4  11     1170.27     1132.41     20.91 o 
   8   4  11      236.61      241.04     32.31 o 
   9   4  11       26.68       13.63      8.75 o 
  10   4  11        4.58       -0.25      9.43 o 
 -11   5  11        2.38        5.20      7.72 o 
 -10   5  11      558.96      555.92     17.04 o 
  -9   5  11      842.48      893.65     19.89 o 
  -8   5  11       38.10       44.35      6.31 o 
  -7   5  11     2364.62     2393.55     36.06 o 
  -6   5  11      338.11      325.57      8.49 o 
  -5   5  11      489.86      444.76     17.09 o 
  -4   5  11     2118.50     2042.53     30.60 o 
  -3   5  11      106.94       94.90      7.70 o 
  -2   5  11      694.02      727.49     10.91 o 
  -1   5  11        0.00        0.17      2.69 o 
   0   5  11        2.43        6.47      2.89 o 
   1   5  11      469.56      501.30      9.38 o 
   2   5  11        1.47       -4.14      3.70 o 
   3   5  11       13.90       14.28      4.49 o 
   4   5  11     1176.94     1158.37     21.47 o 
   5   5  11      628.97      648.56     17.32 o 
   6   5  11       81.47       62.69      5.81 o 
   7   5  11       46.55       65.11     18.59 o 
   8   5  11       36.21       42.67      8.82 o 
   9   5  11       40.17       48.48      9.28 o 
 -11   6  11        3.00       -0.17      8.98 o 
 -10   6  11       66.27       74.73     12.15 o 
  -9   6  11      147.01      170.22     11.06 o 
  -8   6  11      125.69      140.14      8.34 o 
  -7   6  11       88.17       80.80      6.91 o 
  -6   6  11        6.08       10.74      5.58 o 
  -5   6  11       68.42       61.45      5.94 o 
  -4   6  11        0.02        8.19      5.22 o 
  -3   6  11     1249.63     1181.86     19.15 o 
  -2   6  11      321.59      301.85      8.00 o 
  -1   6  11     1543.03     1627.33     21.68 o 
   0   6  11      500.47      427.15     11.22 o 
   1   6  11      799.15      736.16     18.04 o 
   2   6  11        0.05       -1.65      4.00 o 
   3   6  11      253.39      255.44     14.54 o 
   4   6  11       43.41       68.90      6.29 o 
   5   6  11     1261.88     1302.29     35.12 o 
   6   6  11       12.15       18.58      7.67 o 
   7   6  11      389.29      441.00     42.18 o 
   8   6  11        7.83       -0.10      8.22 o 
   9   6  11       16.82        9.57      9.82 o 
 -10   7  11      277.48      290.02     18.55 o 
  -9   7  11        0.00        1.47      9.51 o 
  -8   7  11       99.36      108.37      8.55 o 
  -7   7  11      537.43      495.35     14.09 o 
  -6   7  11      449.40      494.65     13.54 o 
  -5   7  11      144.94      126.28      7.65 o 
  -4   7  11     1345.76     1422.66     26.92 o 
  -3   7  11      728.11      744.79     27.70 o 
  -2   7  11      618.32      578.49     14.23 o 
  -1   7  11      226.57      279.10     10.72 o 
   0   7  11      446.11      467.00     11.47 o 
   1   7  11     1637.70     1535.12     23.86 o 
   2   7  11      335.93      405.95      9.97 o 
   3   7  11      339.93      355.07     10.79 o 
   4   7  11      604.31      540.77     13.80 o 
   5   7  11      523.26      517.72     13.71 o 
   6   7  11       24.09        5.65      8.06 o 
   7   7  11        6.53       23.97      8.98 o 
   8   7  11       17.03       38.65     11.38 o 
  -9   8  11      332.59      343.99     13.22 o 
  -8   8  11      172.11      135.84      9.85 o 
  -7   8  11      487.16      497.16     26.38 o 
  -6   8  11      160.38      173.51     11.68 o 
  -5   8  11      158.25      158.80      8.33 o 
  -4   8  11      283.49      256.98     12.34 o 
  -3   8  11       64.68       55.18      8.83 o 
  -2   8  11      368.76      289.28     12.70 o 
  -1   8  11      308.74      316.80     18.86 o 
   0   8  11      150.19      171.17      7.64 o 
   1   8  11       26.11       43.10      6.24 o 
   2   8  11     1388.54     1363.15     22.38 o 
   3   8  11      248.57      240.53      9.46 o 
   4   8  11      153.77      190.39     10.02 o 
   5   8  11      419.02      421.95     25.25 o 
   6   8  11       38.34       25.12      9.31 o 
   7   8  11       13.18       16.06      9.84 o 
  -8   9  11        0.09        9.34      8.53 o 
  -7   9  11       31.08       25.62      8.25 o 
  -6   9  11      157.99      153.64     12.92 o 
  -5   9  11       39.69       33.56     10.37 o 
  -4   9  11        0.80       14.25     12.83 o 
  -3   9  11      166.53      149.56     11.75 o 
  -2   9  11       12.64        8.78     10.37 o 
  -1   9  11      201.74      174.53     16.68 o 
   0   9  11      563.93      656.45     21.68 o 
   1   9  11       43.68       63.37      7.25 o 
   2   9  11      146.62      141.92      7.49 o 
   3   9  11        2.24        9.57      6.73 o 
   4   9  11        8.32        7.06      7.50 o 
   5   9  11      114.05      150.15     16.76 o 
   6   9  11       94.45      126.05     22.83 o 
  -6  10  11       47.45       73.17     12.35 o 
  -5  10  11       56.53       73.80     12.44 o 
  -4  10  11        5.08       16.23     11.10 o 
  -3  10  11        0.27      -12.00      9.95 o 
  -2  10  11        6.27       17.75     11.05 o 
  -1  10  11      111.34      109.15     12.72 o 
   0  10  11        2.91        5.25     12.61 o 
   1  10  11      324.14      402.31     48.97 o 
   2  10  11      336.55      331.90     16.47 o 
   3  10  11      429.16      425.61     16.18 o 
   4  10  11       23.09       30.28      9.96 o 
  -3  11  11       20.66        8.21     11.85 o 
  -2  11  11       58.91       71.95     12.32 o 
  -1  11  11       71.49       73.87     13.56 o 
   0  11  11      285.78      295.52     16.55 o 
   1  11  11       69.32       66.28     12.79 o 
 -12   0  12        9.43       20.68     14.91 o 
 -10   0  12      574.60      590.74     25.67 o 
  -8   0  12     3067.22     3411.44     97.44 o 
  -6   0  12      508.34      635.61     23.05 o 
  -4   0  12        8.51       10.75      3.98 o 
  -2   0  12     6091.29     5352.62     83.75 o 
   0   0  12    12305.93    12755.00    197.33 o 
   2   0  12      694.98      750.30     16.83 o 
   4   0  12      959.12      754.52     17.69 o 
   6   0  12     1250.97     1101.27     24.66 o 
   8   0  12      147.59      162.61     41.54 o 
  10   0  12       21.54       18.33      8.93 o 
 -13   1  12        4.80       10.01     12.23 o 
 -12   1  12       58.38       70.32     11.74 o 
 -11   1  12      306.09      326.61     20.12 o 
 -10   1  12       27.58       18.63     13.95 o 
  -9   1  12      265.80      223.23     10.48 o 
  -8   1  12        3.69        3.45      4.76 o 
  -7   1  12      295.10      308.52      9.33 o 
  -6   1  12       32.51       19.29      5.06 o 
  -5   1  12     1751.44     1648.25     28.60 o 
  -4   1  12      182.52      129.84      4.99 o 
  -3   1  12       44.41       28.94      3.21 o 
  -2   1  12      173.16      138.13      6.57 o 
  -1   1  12      545.63      617.66      8.92 o 
   0   1  12       63.79       38.56      2.81 o 
   1   1  12     4610.77     4408.24     53.22 o 
   2   1  12      674.70      685.41      8.98 o 
   3   1  12        1.39       10.41      2.32 o 
   4   1  12       37.91       43.48      5.65 o 
   5   1  12      452.01      470.46      9.47 o 
   6   1  12      972.98      918.54     15.10 o 
   7   1  12       33.86       52.74      4.82 o 
   8   1  12      346.74      324.40      8.60 o 
   9   1  12       15.46       33.47      7.92 o 
  10   1  12      189.56      183.82     10.69 o 
 -12   2  12       42.89       43.01      9.01 o 
 -11   2  12        2.80        6.74      9.13 o 
 -10   2  12      898.59      870.56     17.27 o 
  -9   2  12      201.63      221.58     18.19 o 
  -8   2  12     1225.44     1195.79     22.78 o 
  -7   2  12      351.48      388.62     10.40 o 
  -6   2  12      475.82      502.66     11.55 o 
  -5   2  12      386.45      465.12     11.63 o 
  -4   2  12      156.14      191.75      6.07 o 
  -3   2  12      624.11      595.66      9.91 o 
  -2   2  12      632.82      587.35     14.66 o 
  -1   2  12        1.70        9.80      2.36 o 
   0   2  12       69.33       40.17      3.19 o 
   1   2  12     1550.64     1867.63     21.61 o 
   2   2  12     1973.58     2135.57     26.76 o 
   3   2  12      196.15      167.49      4.37 o 
   4   2  12      185.72      188.86      5.44 o 
   5   2  12       35.05       22.72      3.62 o 
   6   2  12      485.03      544.04     10.63 o 
   7   2  12      769.33      744.80     13.42 o 
   8   2  12        6.52        7.68      4.96 o 
   9   2  12       46.10       25.20      6.38 o 
  10   2  12        0.49        6.07      9.23 o 
 -12   3  12        2.57        0.24     10.09 o 
 -11   3  12       13.90       36.27      7.64 o 
 -10   3  12      646.49      532.33     14.09 o 
  -9   3  12      336.21      327.18     13.57 o 
  -8   3  12      721.87      783.70     20.71 o 
  -7   3  12       78.30       82.81      8.73 o 
  -6   3  12       37.35       47.30     11.50 o 
  -5   3  12      211.73      274.50      8.92 o 
  -4   3  12     2629.33     2645.88     44.11 o 
  -3   3  12       40.19       48.52      3.03 o 
  -2   3  12      500.09      468.53      8.46 o 
  -1   3  12      391.13      418.43      7.11 o 
   0   3  12     2894.70     2870.67     36.02 o 
   1   3  12      463.34      451.74      7.58 o 
   2   3  12      532.59      497.89      7.38 o 
   3   3  12     1628.70     1674.20     21.68 o 
   4   3  12     2557.66     2465.14     34.31 o 
   5   3  12      126.43      140.77      5.33 o 
   6   3  12      784.07      715.92     14.71 o 
   7   3  12       41.20       39.64      7.41 o 
   8   3  12      229.52      244.09      8.97 o 
   9   3  12       16.93       26.69     17.40 o 
  10   3  12       14.60       18.12      9.83 o 
 -12   4  12       43.88       47.14     14.71 o 
 -11   4  12       43.34       49.21     10.45 o 
 -10   4  12        9.14       -0.74      7.91 o 
  -9   4  12        4.76        4.24      6.21 o 
  -8   4  12        0.98       -1.58      5.04 o 
  -7   4  12        0.98        6.69      5.07 o 
  -6   4  12        3.80        9.37      4.88 o 
  -5   4  12      361.37      336.75      9.32 o 
  -4   4  12      606.67      585.68     11.20 o 
  -3   4  12        5.21        6.39      2.62 o 
  -2   4  12      268.41      304.63      7.44 o 
  -1   4  12       52.70       39.33      2.97 o 
   0   4  12       34.36       49.10      4.26 o 
   1   4  12        0.19        1.57      2.77 o 
   2   4  12     1168.78     1128.90     15.71 o 
   3   4  12      112.73      119.61      4.20 o 
   4   4  12      904.81      922.23     27.31 o 
   5   4  12        0.04       -3.06      4.13 o 
   6   4  12      833.95      828.52     16.37 o 
   7   4  12      274.97      283.37      9.09 o 
   8   4  12       44.39       42.80      8.68 o 
   9   4  12       66.85       58.09      9.82 o 
  10   4  12      214.33      231.55     13.75 o 
 -11   5  12       23.20       20.17      8.40 o 
 -10   5  12      182.68      198.91     18.79 o 
  -9   5  12      170.79      177.98     12.47 o 
  -8   5  12      815.39      722.70     16.92 o 
  -7   5  12      872.25      970.57     17.17 o 
  -6   5  12     1775.47     1773.68     27.53 o 
  -5   5  12     1055.07     1034.81     17.49 o 
  -4   5  12      196.61      214.54      6.37 o 
  -3   5  12      213.99      230.15      6.37 o 
  -2   5  12      590.27      538.17      8.91 o 
  -1   5  12     2156.57     2088.35     27.03 o 
   0   5  12      600.89      594.85      9.68 o 
   1   5  12      879.76      952.81     13.80 o 
   2   5  12       36.32       37.18      5.01 o 
   3   5  12      307.61      292.43     16.06 o 
   4   5  12      101.79       92.54      6.23 o 
   5   5  12      991.95      997.49     25.55 o 
   6   5  12       57.22       61.34      6.00 o 
   7   5  12        7.54        5.68      6.99 o 
   8   5  12      179.25      178.26     11.33 o 
   9   5  12       15.17       19.17      9.04 o 
 -11   6  12       13.07       21.88      9.36 o 
 -10   6  12       46.13       29.70      8.31 o 
  -9   6  12        1.93        2.76      7.08 o 
  -8   6  12      119.60      118.81      8.00 o 
  -7   6  12      119.52      105.68      7.28 o 
  -6   6  12     5166.49     5050.80    197.23 o 
  -5   6  12        1.44        3.10      6.94 o 
  -4   6  12      112.03      111.10     10.35 o 
  -3   6  12       24.65       25.79      4.33 o 
  -2   6  12     1000.39      890.59     16.91 o 
  -1   6  12      268.82      283.26      6.40 o 
   0   6  12      257.84      260.73      7.15 o 
   1   6  12       34.71       19.74      4.24 o 
   2   6  12     2605.31     2696.08     39.20 o 
   3   6  12      538.86      489.85     12.37 o 
   4   6  12      404.62      422.72     11.65 o 
   5   6  12        2.34        3.68      6.49 o 
   6   6  12      365.93      322.28     12.65 o 
   7   6  12        0.58        4.80      7.84 o 
   8   6  12        3.00       -2.99      9.03 o 
 -10   7  12        1.93        0.90      8.49 o 
  -9   7  12      189.25      177.05     10.40 o 
  -8   7  12      245.42      217.71     10.15 o 
  -7   7  12       20.11       38.15     12.13 o 
  -6   7  12       53.40       43.51     10.65 o 
  -5   7  12        0.20       -1.09      5.35 o 
  -4   7  12      322.10      310.26     10.35 o 
  -3   7  12      347.22      320.27     10.07 o 
  -2   7  12       38.06       39.29      6.09 o 
  -1   7  12      447.74      455.31     12.82 o 
   0   7  12      766.92      844.76     16.36 o 
   1   7  12      591.76      576.46     12.00 o 
   2   7  12      157.75      178.95      8.69 o 
   3   7  12       23.99       36.08      5.97 o 
   4   7  12      514.16      574.17     23.69 o 
   5   7  12      429.63      442.52     15.21 o 
   6   7  12       13.80       18.21      9.95 o 
   7   7  12       32.09       18.88      8.61 o 
   8   7  12      124.65      121.38     11.21 o 
  -9   8  12       28.03       34.99      9.01 o 
  -8   8  12        0.46       -1.21      7.79 o 
  -7   8  12      268.41      262.93     18.78 o 
  -6   8  12        0.33        0.62      6.57 o 
  -5   8  12      196.90      242.96      9.80 o 
  -4   8  12      189.33      210.62     19.87 o 
  -3   8  12        6.49       16.61      8.68 o 
  -2   8  12        4.68       -3.26      8.23 o 
  -1   8  12       44.57       10.67     12.93 o 
   0   8  12      296.07      281.84     13.27 o 
   1   8  12       38.74       18.72      5.39 o 
   2   8  12       22.76       55.52      6.17 o 
   3   8  12       30.20       20.63      6.71 o 
   4   8  12      434.13      432.00     17.42 o 
   5   8  12        2.24        1.31      7.95 o 
   6   8  12        6.64        1.26      8.95 o 
   7   8  12       19.93        5.94      9.04 o 
  -8   9  12       21.68       31.30      9.56 o 
  -7   9  12       26.61       59.68     10.99 o 
  -6   9  12        1.16       -2.56     10.05 o 
  -5   9  12        0.98        4.33     10.02 o 
  -4   9  12      245.21      283.25     14.43 o 
  -3   9  12       54.69      100.65     10.91 o 
  -2   9  12      136.37       91.63     10.68 o 
  -1   9  12       16.15        5.85      8.75 o 
   0   9  12      396.04      384.75     26.66 o 
   1   9  12       72.25       82.69     10.71 o 
   2   9  12      199.54      203.62     13.24 o 
   3   9  12      236.22      283.66     16.95 o 
   4   9  12      871.05      855.58     19.75 o 
   5   9  12       80.51      119.52     15.35 o 
  -6  10  12       92.39       97.94     12.91 o 
  -5  10  12      128.97      105.11     13.09 o 
  -4  10  12       67.93       39.99     21.15 o 
  -3  10  12       55.89       55.70     11.53 o 
  -2  10  12      470.03      495.42     20.00 o 
  -1  10  12       35.81       46.82     10.72 o 
   0  10  12       30.52       47.46     11.27 o 
   1  10  12      436.18      452.70     18.67 o 
   2  10  12       43.38       90.04     18.12 o 
   3  10  12      139.35      145.32     20.29 o 
   4  10  12       17.88       19.66      9.82 o 
  -2  11  12       25.65       17.68     11.85 o 
  -1  11  12        0.80      -18.46     12.31 o 
   0  11  12       69.16       61.69     13.66 o 
 -13   0  13      125.28      150.46     20.19 o 
 -11   0  13        3.32       -0.44     12.49 o 
  -9   0  13      525.85      549.17     23.84 o 
  -7   0  13     1569.11     1420.69     44.23 o 
  -5   0  13     3499.79     3451.47     70.15 o 
  -3   0  13      729.97      767.43     18.10 o 
  -1   0  13    18794.64    18716.24    289.04 o 
   1   0  13      357.24      394.25     19.15 o 
   3   0  13     1051.57      922.40     20.38 o 
   5   0  13      916.43      780.64     18.77 o 
   7   0  13      261.49      239.54     10.29 o 
   9   0  13       22.03       26.21      8.23 o 
 -12   1  13       21.54       31.37     10.59 o 
 -11   1  13      268.71      306.96     13.96 o 
 -10   1  13      667.30      705.98     20.31 o 
  -9   1  13        0.17       -4.99      6.91 o 
  -8   1  13       15.29       21.27      5.21 o 
  -7   1  13      174.50      167.68      9.82 o 
  -6   1  13      109.44       95.65      6.11 o 
  -5   1  13       30.46       30.42      3.95 o 
  -4   1  13      450.52      472.93     10.52 o 
  -3   1  13      899.47      796.35     15.19 o 
  -2   1  13        5.46        2.25      2.34 o 
  -1   1  13      190.48      149.47      3.69 o 
   0   1  13       24.66       32.52      2.50 o 
   1   1  13    11455.76    12114.99    143.98 o 
   2   1  13     1077.12     1068.47     14.17 o 
   3   1  13      455.37      459.70     12.52 o 
   4   1  13     3813.18     3863.98     52.38 o 
   5   1  13      500.28      573.70     10.66 o 
   6   1  13       84.10       86.43      5.17 o 
   7   1  13        2.10        7.37      4.53 o 
   8   1  13       92.50       97.31      6.18 o 
   9   1  13        3.73        7.62      5.51 o 
  10   1  13        0.70        0.94      6.36 o 
 -12   2  13       33.87       28.98     10.80 o 
 -11   2  13        0.02        1.81      9.14 o 
 -10   2  13      274.93      271.12     16.94 o 
  -9   2  13      740.80      670.31     15.55 o 
  -8   2  13       90.26       85.51      6.37 o 
  -7   2  13      130.92      121.63      7.85 o 
  -6   2  13      377.76      393.69     10.26 o 
  -5   2  13       11.84        5.49      3.84 o 
  -4   2  13       35.64       24.38      3.84 o 
  -3   2  13      970.91     1066.09     16.17 o 
  -2   2  13       16.72       61.79      5.34 o 
  -1   2  13      145.97      128.67      4.07 o 
   0   2  13     2806.35     3069.66     37.69 o 
   1   2  13      309.93      318.47      6.04 o 
   2   2  13      837.03      809.79     14.04 o 
   3   2  13      173.23      195.18      7.08 o 
   4   2  13     1045.67     1002.39     15.73 o 
   5   2  13       18.68       10.02      3.79 o 
   6   2  13      339.61      306.62      7.88 o 
   7   2  13        0.51        3.64      4.54 o 
   8   2  13       12.23       19.24      5.22 o 
   9   2  13        6.25       -2.32      6.02 o 
  10   2  13       91.90      121.43     14.36 o 
 -12   3  13        0.64        3.69     10.74 o 
 -11   3  13      651.44      732.55     18.28 o 
 -10   3  13       17.97        9.66      7.02 o 
  -9   3  13       50.45       47.63      7.91 o 
  -8   3  13        3.49       -3.59      5.42 o 
  -7   3  13     1031.17     1030.64     20.16 o 
  -6   3  13     1788.90     1733.85     30.48 o 
  -5   3  13       25.23       26.16      4.24 o 
  -4   3  13      109.60      134.67      5.66 o 
  -3   3  13     3242.63     3035.13     42.20 o 
  -2   3  13        4.48        2.83      2.70 o 
  -1   3  13       93.07       68.68      4.83 o 
   0   3  13       13.10       11.74      2.58 o 
   1   3  13     1413.21     1396.54     18.65 o 
   2   3  13      293.75      251.17      5.08 o 
   3   3  13      435.31      483.02      8.28 o 
   4   3  13        7.06       11.27      4.71 o 
   5   3  13      181.24      199.66      7.14 o 
   6   3  13       21.26       27.10      7.38 o 
   7   3  13       20.52       19.76      5.57 o 
   8   3  13       50.37       59.45      6.76 o 
   9   3  13        7.49       -0.43      8.62 o 
  10   3  13       17.50       11.17     10.09 o 
 -12   4  13        3.65        2.67     10.53 o 
 -11   4  13       26.80       31.44     10.19 o 
 -10   4  13       63.30       81.60     10.15 o 
  -9   4  13       73.19       80.76      7.34 o 
  -8   4  13      281.87      294.95     15.34 o 
  -7   4  13      949.21     1030.08     28.12 o 
  -6   4  13       27.72       38.01      5.17 o 
  -5   4  13       81.66       92.66      6.34 o 
  -4   4  13        4.39        6.88      4.19 o 
  -3   4  13      233.88      185.34      5.49 o 
  -2   4  13      202.53      191.69      4.73 o 
  -1   4  13     3252.51     3173.26     39.93 o 
   0   4  13      425.75      446.29      7.90 o 
   1   4  13       39.05       39.92      3.25 o 
   2   4  13      663.98      630.03     10.11 o 
   3   4  13       43.33       62.29      5.70 o 
   4   4  13      437.94      402.92     15.16 o 
   5   4  13        0.63       -2.02      4.44 o 
   6   4  13      150.49      169.94      7.36 o 
   7   4  13       20.63       26.95      5.62 o 
   8   4  13        1.69       -1.42      8.19 o 
   9   4  13       29.92       27.68      9.61 o 
 -11   5  13       89.27       89.92      9.42 o 
 -10   5  13        4.57        0.12      7.70 o 
  -9   5  13       54.70       33.91      6.18 o 
  -8   5  13        7.13        4.25      6.34 o 
  -7   5  13        1.97       -7.20      4.80 o 
  -6   5  13      762.87      779.10     14.44 o 
  -5   5  13       79.54       64.50      5.11 o 
  -4   5  13       37.93       31.32      4.23 o 
  -3   5  13      552.70      530.90     10.63 o 
  -2   5  13     1741.42     1787.91     23.54 o 
  -1   5  13      490.74      458.97      8.33 o 
   0   5  13        6.26        5.26      3.19 o 
   1   5  13     1007.32      952.09     13.96 o 
   2   5  13      934.15      892.53     15.16 o 
   3   5  13       52.58       29.57     10.29 o 
   4   5  13      564.45      496.73     20.71 o 
   5   5  13      618.90      622.74     23.82 o 
   6   5  13       29.93       44.97      5.88 o 
   7   5  13       89.15       84.43      8.83 o 
   8   5  13       27.75       44.65      8.89 o 
   9   5  13        2.32        5.93      9.12 o 
 -11   6  13        4.93        7.59      8.69 o 
 -10   6  13       47.61       50.02      8.88 o 
  -9   6  13      455.73      500.90     14.99 o 
  -8   6  13       10.38        3.66      6.39 o 
  -7   6  13      475.74      429.65     15.85 o 
  -6   6  13     2177.32     2110.81     38.08 o 
  -5   6  13      197.19      198.06      6.80 o 
  -4   6  13      156.63      125.74      5.85 o 
  -3   6  13      259.43      262.76      7.40 o 
  -2   6  13       13.86       14.51      4.21 o 
  -1   6  13     2283.33     2163.76     28.26 o 
   0   6  13      357.29      358.09      8.72 o 
   1   6  13       80.43       64.01      5.07 o 
   2   6  13       62.77       59.42      4.99 o 
   3   6  13       19.29       16.10      5.32 o 
   4   6  13      135.64      163.72     16.09 o 
   5   6  13      103.85      130.71      8.73 o 
   6   6  13      120.03       94.33     14.46 o 
   7   6  13        8.28       10.01     11.33 o 
   8   6  13       28.64       29.94      9.02 o 
 -10   7  13        0.21      -13.27      8.91 o 
  -9   7  13       16.86       16.11      6.89 o 
  -8   7  13       10.69        1.24      7.09 o 
  -7   7  13      106.42      105.72      7.90 o 
  -6   7  13       39.45       45.23      6.97 o 
  -5   7  13        1.79        5.60      5.85 o 
  -4   7  13        0.15        0.73      5.66 o 
  -3   7  13      488.50      488.12     13.30 o 
  -2   7  13      100.21       70.31      6.92 o 
  -1   7  13      422.70      391.75     11.96 o 
   0   7  13       33.80       55.50      6.26 o 
   1   7  13      286.05      304.03      8.44 o 
   2   7  13      546.04      479.67     27.65 o 
   3   7  13       11.68        7.60      6.07 o 
   4   7  13      108.64       97.64      8.25 o 
   5   7  13       32.78       25.77      8.69 o 
   6   7  13       34.81       39.03     11.87 o 
   7   7  13        3.93        1.26      9.58 o 
  -9   8  13      410.62      393.84     14.07 o 
  -8   8  13       22.63        8.97      7.74 o 
  -7   8  13      210.42      179.68      9.93 o 
  -6   8  13        3.95        0.58      7.03 o 
  -5   8  13        7.20        8.33      8.23 o 
  -4   8  13       46.46       29.78      8.81 o 
  -3   8  13       15.07       26.81      8.25 o 
  -2   8  13      195.33      226.83     13.13 o 
  -1   8  13      396.01      395.30     12.52 o 
   0   8  13      137.28      165.33      8.80 o 
   1   8  13        0.10       -2.15      5.29 o 
   2   8  13       20.29       42.06      6.56 o 
   3   8  13      474.35      488.80     20.93 o 
   4   8  13        7.24        9.32      7.22 o 
   5   8  13       16.72       21.57      9.06 o 
   6   8  13       12.84        5.95      9.26 o 
  -7   9  13       68.81       70.85     11.81 o 
  -6   9  13      145.02      111.00     12.08 o 
  -5   9  13        6.29        4.65      9.45 o 
  -4   9  13       12.18       16.73      9.67 o 
  -3   9  13      659.25      695.45     48.62 o 
  -2   9  13        8.47        8.64      9.39 o 
  -1   9  13       91.30       92.29     16.19 o 
   0   9  13       52.90       60.07     11.77 o 
   1   9  13       97.55      103.25     11.08 o 
   2   9  13       16.38       49.84      7.83 o 
   3   9  13      764.01      770.64     19.60 o 
   4   9  13      127.15      120.76      9.78 o 
   5   9  13      206.77      214.10     13.45 o 
  -5  10  13       13.28       19.49     10.65 o 
  -4  10  13       13.54        4.67     11.43 o 
  -3  10  13       60.94       59.82     16.83 o 
  -2  10  13       25.11       19.25     10.75 o 
  -1  10  13       35.03       53.40     11.93 o 
   0  10  13      291.79      282.79     15.41 o 
   1  10  13       27.72       17.55     11.73 o 
   2  10  13      286.94      297.32     23.35 o 
   3  10  13       39.79       79.28     18.14 o 
 -12   0  14       85.37      120.84     17.03 o 
 -10   0  14        2.96        2.27     11.50 o 
  -8   0  14       26.78       39.39     10.07 o 
  -6   0  14     1678.27     1451.74     44.58 o 
  -4   0  14     1679.35     1902.55     40.11 o 
  -2   0  14     3323.64     3647.10     58.00 o 
   0   0  14      150.52      188.69      5.78 o 
   2   0  14      120.23       90.82      5.60 o 
   4   0  14      153.04      116.98      7.04 o 
   6   0  14     1453.86     1533.62     32.73 o 
   8   0  14      331.32      330.84     12.80 o 
  10   0  14        0.01       -0.96      9.44 o 
 -12   1  14      231.38      233.35     14.10 o 
 -11   1  14      222.99      205.80     12.26 o 
 -10   1  14        9.33        9.96      8.10 o 
  -9   1  14       21.70       24.11      7.49 o 
  -8   1  14      176.22      154.61      7.77 o 
  -7   1  14      133.76      150.03     12.26 o 
  -6   1  14       77.18      123.37      6.37 o 
  -5   1  14        1.38       -3.79      3.76 o 
  -4   1  14     1595.19     1621.98     28.25 o 
  -3   1  14       64.75       61.14      3.89 o 
  -2   1  14       68.17      110.91      5.21 o 
  -1   1  14     3294.12     3468.53     42.41 o 
   0   1  14      238.49      256.60      5.80 o 
   1   1  14      614.21      694.73     36.33 o 
   2   1  14      667.55      678.64     10.14 o 
   3   1  14      704.02      724.50     12.20 o 
   4   1  14      938.68     1047.93     20.94 o 
   5   1  14      931.52      915.65     21.15 o 
   6   1  14        8.50        1.27      4.43 o 
   7   1  14       39.21       42.93      5.22 o 
   8   1  14      208.50      221.59      7.66 o 
   9   1  14      114.74      134.09      7.91 o 
  10   1  14        0.01        2.03      7.57 o 
 -12   2  14        5.60       -4.86     10.53 o 
 -11   2  14        0.14        4.67      9.39 o 
 -10   2  14      136.41       97.02      7.97 o 
  -9   2  14      155.54      176.26      8.36 o 
  -8   2  14       40.64       57.70      8.35 o 
  -7   2  14       18.88       14.49      4.89 o 
  -6   2  14       15.71       15.70      5.79 o 
  -5   2  14     1754.32     1846.11     31.98 o 
  -4   2  14     1839.30     1819.77     31.37 o 
  -3   2  14      303.63      303.84      6.75 o 
  -2   2  14      207.16      237.88      8.79 o 
  -1   2  14     2531.87     2385.66     33.63 o 
   0   2  14        0.04        4.90      2.40 o 
   1   2  14     3002.13     3149.31     35.67 o 
   2   2  14       72.36       91.85      3.59 o 
   3   2  14      950.45      860.03     13.90 o 
   4   2  14       50.17       52.36      4.36 o 
   5   2  14      318.44      277.10     13.55 o 
   6   2  14      140.43      164.68      7.55 o 
   7   2  14       12.73       17.29      4.91 o 
   8   2  14       25.21       11.79      6.16 o 
   9   2  14        4.15        3.93      6.39 o 
  10   2  14       40.85       29.51     10.02 o 
 -12   3  14      292.73      297.89     15.69 o 
 -11   3  14       15.00        6.46      7.31 o 
 -10   3  14       12.64       15.75      6.46 o 
  -9   3  14       13.01        5.21      5.96 o 
  -8   3  14       49.93       60.25      7.32 o 
  -7   3  14      219.49      220.97      8.50 o 
  -6   3  14      439.67      455.26     11.27 o 
  -5   3  14      157.74      149.92      8.08 o 
  -4   3  14     2282.36     2276.09     32.39 o 
  -3   3  14      122.28      130.26      4.42 o 
  -2   3  14     3132.32     3134.62     43.70 o 
  -1   3  14     2862.58     2993.65     41.77 o 
   0   3  14      213.56      263.00      7.46 o 
   1   3  14       50.28       79.62      4.06 o 
   2   3  14      643.30      600.95     10.53 o 
   3   3  14       63.54       70.78      7.33 o 
   4   3  14       16.86       21.62      4.02 o 
   5   3  14      168.11      123.08      5.32 o 
   6   3  14        5.24       -2.56      4.97 o 
   7   3  14      128.08      115.95      7.11 o 
   8   3  14        9.18        9.74      6.54 o 
   9   3  14       84.78       94.78      9.97 o 
 -12   4  14       17.54        8.79     10.96 o 
 -11   4  14      113.03      105.97     12.04 o 
 -10   4  14      159.47      123.08      8.67 o 
  -9   4  14       97.29       91.11      7.47 o 
  -8   4  14      585.54      589.45     14.44 o 
  -7   4  14        5.29        3.50      5.16 o 
  -6   4  14     1069.16     1083.96     21.04 o 
  -5   4  14        2.41        1.23      4.71 o 
  -4   4  14      124.85      141.11      6.20 o 
  -3   4  14      191.70      196.59      4.98 o 
  -2   4  14       56.00       71.25      7.40 o 
  -1   4  14     1101.13     1123.81     15.70 o 
   0   4  14       11.09       11.29      3.12 o 
   1   4  14       43.75       38.62      3.47 o 
   2   4  14      166.36      167.81      5.44 o 
   3   4  14      611.99      611.86     10.59 o 
   4   4  14       92.69       74.96      5.46 o 
   5   4  14        8.22        8.84      7.16 o 
   6   4  14      146.25      179.35     12.58 o 
   7   4  14       58.17       53.23      6.46 o 
   8   4  14        7.36       16.41      6.43 o 
   9   4  14       13.22       32.30      9.87 o 
 -11   5  14       38.31       44.16      8.94 o 
 -10   5  14        0.61       -3.96      7.47 o 
  -9   5  14      167.27      165.60     11.99 o 
  -8   5  14       66.27       56.40      6.64 o 
  -7   5  14       13.76       14.54      5.13 o 
  -6   5  14      176.03      207.36      7.11 o 
  -5   5  14       41.63       43.24      4.89 o 
  -4   5  14       29.54       13.87      4.23 o 
  -3   5  14       76.76       71.81      6.10 o 
  -2   5  14      425.69      457.37      8.42 o 
  -1   5  14      540.98      530.19      9.37 o 
   0   5  14      455.97      484.07      8.78 o 
   1   5  14     1345.41     1456.81     22.51 o 
   2   5  14      122.21      122.79      6.14 o 
   3   5  14       49.32       30.95      5.46 o 
   4   5  14      690.91      726.70     23.77 o 
   5   5  14      454.63      498.52     34.90 o 
   6   5  14       30.56       16.19      5.86 o 
   7   5  14        3.52       16.32      6.36 o 
   8   5  14       33.96       44.18      9.15 o 
 -10   6  14      165.81      175.19     13.35 o 
  -9   6  14       56.04       72.24      8.28 o 
  -8   6  14      113.46      116.97      8.27 o 
  -7   6  14       53.45       51.92      6.96 o 
  -6   6  14      140.79      188.24      8.63 o 
  -5   6  14      129.09      164.85      7.23 o 
  -4   6  14       87.76       87.30      7.20 o 
  -3   6  14      112.68      116.90      7.70 o 
  -2   6  14     1430.27     1385.35     22.11 o 
  -1   6  14       28.59       32.80      5.58 o 
   0   6  14       70.54       65.51      4.87 o 
   1   6  14      394.06      371.85      9.41 o 
   2   6  14      500.08      471.76     12.13 o 
   3   6  14       11.83       14.32      5.68 o 
   4   6  14      168.43      141.52      8.97 o 
   5   6  14        2.78       10.37      7.19 o 
   6   6  14        1.90       -3.25      7.88 o 
   7   6  14        3.60       13.87      9.05 o 
   8   6  14       48.09       51.98     12.49 o 
 -10   7  14       32.43       37.08      9.89 o 
  -9   7  14       30.10       18.13      8.30 o 
  -8   7  14        3.51        1.86      7.28 o 
  -7   7  14       29.57       43.33      7.01 o 
  -6   7  14      274.51      272.76      9.99 o 
  -5   7  14       53.53       47.30      9.57 o 
  -4   7  14      132.90      141.68      7.61 o 
  -3   7  14      449.22      478.68     13.01 o 
  -2   7  14      262.47      213.37      8.68 o 
  -1   7  14      171.13      158.64      9.25 o 
   0   7  14        0.18        3.79      4.70 o 
   1   7  14     2158.67     2072.22     31.33 o 
   2   7  14      136.10      143.84      7.66 o 
   3   7  14        0.78        8.69      6.59 o 
   4   7  14      461.87      449.82     15.72 o 
   5   7  14        8.77       15.41      8.45 o 
   6   7  14        1.17       -0.13      8.78 o 
   7   7  14       61.29       49.82     10.43 o 
  -9   8  14        0.47        5.54      8.63 o 
  -8   8  14       31.64       14.38      8.25 o 
  -7   8  14        2.25       -3.51     10.74 o 
  -6   8  14       30.74       13.92      7.14 o 
  -5   8  14       95.16      103.98     12.96 o 
  -4   8  14        0.08       11.63     11.23 o 
  -3   8  14     1029.39      933.72     25.80 o 
  -2   8  14      186.32      168.80     11.21 o 
  -1   8  14      201.87      200.91      9.40 o 
   0   8  14       24.00       20.55      7.08 o 
   1   8  14      214.34      240.47      8.26 o 
   2   8  14      139.48      137.19      8.24 o 
   3   8  14      757.73      851.77     18.95 o 
   4   8  14      167.23      161.81     11.58 o 
   5   8  14        6.92        7.76      9.18 o 
   6   8  14       14.56       16.05      9.10 o 
  -7   9  14       83.72       89.33     12.27 o 
  -6   9  14      382.05      359.79     16.84 o 
  -5   9  14       23.92       29.04     10.88 o 
  -4   9  14      189.07      171.19     25.84 o 
  -3   9  14       61.83       93.08     11.18 o 
  -2   9  14        6.26       -0.97      9.42 o 
  -1   9  14       12.23       15.11     11.92 o 
   0   9  14        7.89        3.25      9.00 o 
   1   9  14       38.08       29.06     12.93 o 
   2   9  14      924.43     1078.10     25.66 o 
   3   9  14       94.19       67.54      8.77 o 
   4   9  14       17.22       15.84      9.60 o 
   5   9  14       15.25       12.87      9.72 o 
  -5  10  14      101.16       92.02     12.84 o 
  -4  10  14       50.03       54.51     11.87 o 
  -3  10  14       93.67      122.03     18.41 o 
  -2  10  14       18.65       17.66     11.16 o 
  -1  10  14      319.82      344.22     17.12 o 
   0  10  14        0.64        5.64     10.94 o 
   1  10  14       42.55       50.60     17.43 o 
   2  10  14       94.78       75.48     18.81 o 
 -11   0  15      403.89      399.01     22.11 o 
  -9   0  15       11.44        4.15     10.42 o 
  -7   0  15        0.83      -10.07      8.24 o 
  -5   0  15      695.77      726.55     18.39 o 
  -3   0  15     1645.42     1581.41     44.23 o 
  -1   0  15      936.97      995.37     17.65 o 
   1   0  15      236.25      247.52      8.73 o 
   3   0  15     1357.16     1261.37     26.92 o 
   5   0  15      121.64       99.19      7.69 o 
   7   0  15      206.06      150.04      9.87 o 
   9   0  15       14.45       11.15      8.65 o 
 -12   1  15       24.18       19.71     10.94 o 
 -11   1  15       18.85       15.37      9.45 o 
 -10   1  15      143.42      136.61     10.09 o 
  -9   1  15      756.76      628.23     18.80 o 
  -8   1  15      771.80      733.80     17.77 o 
  -7   1  15      298.73      301.36     16.40 o 
  -6   1  15     1191.93     1223.44     22.84 o 
  -5   1  15      299.59      321.67     11.40 o 
  -4   1  15       14.76       19.82      4.13 o 
  -3   1  15      265.62      269.66      6.33 o 
  -2   1  15      507.44      553.99      9.81 o 
  -1   1  15        4.30        8.73      4.13 o 
   0   1  15     1754.00     1784.91     22.82 o 
   1   1  15      469.95      520.64      8.94 o 
   2   1  15      156.48      158.16      5.40 o 
   3   1  15        3.60       14.26      3.63 o 
   4   1  15        1.22       -1.42      3.68 o 
   5   1  15      228.20      293.27      7.63 o 
   6   1  15      476.30      418.72      9.77 o 
   7   1  15        0.16       -0.32      4.97 o 
   8   1  15      357.99      349.27      9.66 o 
   9   1  15        6.50        4.04      6.03 o 
 -12   2  15       70.92       89.27     11.91 o 
 -11   2  15       25.55       20.96     10.00 o 
 -10   2  15        0.17        6.07      7.36 o 
  -9   2  15       22.30        6.58      6.13 o 
  -8   2  15        5.18       12.93      5.54 o 
  -7   2  15      409.97      433.42     12.61 o 
  -6   2  15      568.68      523.93     12.51 o 
  -5   2  15       22.20       25.32      4.45 o 
  -4   2  15      790.96      790.63     15.75 o 
  -3   2  15     2655.25     2671.40     37.62 o 
  -2   2  15     3623.85     3566.28     49.48 o 
  -1   2  15     1298.90     1290.08     19.36 o 
   0   2  15      149.63      162.25     10.70 o 
   1   2  15       76.23       78.16      4.24 o 
   2   2  15      318.40      337.67      6.74 o 
   3   2  15     2448.04     2199.02     31.09 o 
   4   2  15      552.46      577.14     12.01 o 
   5   2  15        0.78        0.69      4.29 o 
   6   2  15      120.77      148.20      6.39 o 
   7   2  15      316.11      297.29     12.33 o 
   8   2  15        0.25       -2.80      6.04 o 
   9   2  15       60.12       62.86      7.90 o 
 -12   3  15       38.75       54.35      9.34 o 
 -11   3  15       42.18       41.33      8.03 o 
 -10   3  15       51.13       37.81      7.14 o 
  -9   3  15      405.62      382.83     17.98 o 
  -8   3  15       18.16       17.22      5.82 o 
  -7   3  15       80.27       89.82      6.50 o 
  -6   3  15        7.62       10.90      4.78 o 
  -5   3  15       81.29       95.63      5.77 o 
  -4   3  15     1415.33     1478.55     22.05 o 
  -3   3  15      242.90      283.74      7.80 o 
  -2   3  15      905.21      906.61     25.50 o 
  -1   3  15        5.19       11.77      3.76 o 
   0   3  15      282.82      268.08      5.95 o 
   1   3  15     1477.01     1459.02     17.73 o 
   2   3  15       73.07       70.03      3.93 o 
   3   3  15       86.18       88.05      4.76 o 
   4   3  15        0.77       -1.96      4.97 o 
   5   3  15      121.62      122.01      5.63 o 
   6   3  15      522.15      499.45     12.41 o 
   7   3  15       19.45       33.96     13.17 o 
   8   3  15        4.19        2.34      6.47 o 
   9   3  15      501.59      562.92     14.87 o 
 -11   4  15        3.06       -3.40     10.03 o 
 -10   4  15        3.40        8.42      7.42 o 
  -9   4  15       16.07       29.38      6.78 o 
  -8   4  15       47.52       30.89      6.26 o 
  -7   4  15      277.44      285.86      9.25 o 
  -6   4  15     1249.61     1194.75     22.75 o 
  -5   4  15      101.33       80.72      7.84 o 
  -4   4  15     1350.55     1417.07     27.18 o 
  -3   4  15      616.41      572.03      9.91 o 
  -2   4  15       11.62       14.36      3.21 o 
  -1   4  15     2062.83     2078.95     27.12 o 
   0   4  15      340.25      323.15      6.85 o 
   1   4  15       53.28       74.01      5.12 o 
   2   4  15      868.55      834.03     14.17 o 
   3   4  15      400.79      422.63     18.55 o 
   4   4  15       49.15       41.68      5.06 o 
   5   4  15        7.96        2.85      5.00 o 
   6   4  15      144.17      118.21      7.16 o 
   7   4  15      221.38      213.58     10.86 o 
   8   4  15        6.85        5.86      6.68 o 
   9   4  15       13.10        6.30      9.90 o 
 -11   5  15        2.65       -3.47      8.29 o 
 -10   5  15      333.58      411.30     21.05 o 
  -9   5  15        8.86        6.36      6.91 o 
  -8   5  15        1.82        1.26      5.21 o 
  -7   5  15        5.00        3.29      4.82 o 
  -6   5  15      298.42      238.06     15.63 o 
  -5   5  15     1440.04     1471.50     23.64 o 
  -4   5  15      175.50      158.64      6.07 o 
  -3   5  15       80.68       99.77      5.19 o 
  -2   5  15      347.46      307.87      6.86 o 
  -1   5  15     1129.98     1106.72     15.82 o 
   0   5  15      277.97      267.79      6.50 o 
   1   5  15        8.34        4.04      4.99 o 
   2   5  15       38.14       25.83      5.30 o 
   3   5  15      149.19      163.43      8.83 o 
   4   5  15      603.14      603.73     17.08 o 
   5   5  15      110.50       95.36      8.49 o 
   6   5  15      251.31      280.71     11.95 o 
   7   5  15       21.06       32.27      6.50 o 
   8   5  15      119.09      126.07     10.99 o 
 -10   6  15        3.64       16.06      8.62 o 
  -9   6  15        1.61        2.15      7.70 o 
  -8   6  15       35.58       23.83      7.15 o 
  -7   6  15      281.99      258.26      9.97 o 
  -6   6  15       19.03       12.40      5.95 o 
  -5   6  15      584.13      615.49     13.02 o 
  -4   6  15       13.84       10.21      4.89 o 
  -3   6  15       33.48       28.65      4.87 o 
  -2   6  15       45.72       32.23      5.07 o 
  -1   6  15     1644.27     1685.49     25.70 o 
   0   6  15        2.69        3.04      4.50 o 
   1   6  15     2803.37     2660.55     38.90 o 
   2   6  15      425.93      401.42     12.56 o 
   3   6  15       53.52       70.48      6.71 o 
   4   6  15        6.27       10.20      6.96 o 
   5   6  15       98.73       82.54      9.20 o 
   6   6  15       18.45        2.48      7.80 o 
   7   6  15      405.89      489.39     30.78 o 
  -9   7  15       43.42       50.22      8.72 o 
  -8   7  15      193.16      193.85     16.87 o 
  -7   7  15       64.29       72.99      8.11 o 
  -6   7  15       43.66       59.54     11.22 o 
  -5   7  15     1033.01      990.46     21.25 o 
  -4   7  15      417.05      400.75     16.54 o 
  -3   7  15      226.77      216.74      9.32 o 
  -2   7  15      338.24      373.09     11.73 o 
  -1   7  15        1.31        6.04      6.24 o 
   0   7  15      734.98      711.36     13.90 o 
   1   7  15       96.65      105.81      8.49 o 
   2   7  15        2.01        5.97      6.01 o 
   3   7  15       33.85       27.73      6.67 o 
   4   7  15        0.21       -0.14      8.10 o 
   5   7  15      362.21      378.79     19.10 o 
   6   7  15       35.99       21.24     12.66 o 
   7   7  15       20.35       30.63     13.40 o 
  -8   8  15      156.30      194.27     10.79 o 
  -7   8  15        0.54        0.22      7.28 o 
  -6   8  15       56.91       80.60      8.22 o 
  -5   8  15      329.60      342.04     15.18 o 
  -4   8  15      771.10      677.21     21.46 o 
  -3   8  15       14.54       26.90     17.70 o 
  -2   8  15       74.17       92.70      9.98 o 
  -1   8  15      134.38      154.80      8.97 o 
   0   8  15      163.48      167.21     18.50 o 
   1   8  15        4.63       -2.26      6.23 o 
   2   8  15      171.74      156.35     10.33 o 
   3   8  15       14.28       12.64      7.28 o 
   4   8  15      166.03      241.12     12.22 o 
   5   8  15        0.93       -1.31      8.56 o 
  -7   9  15        0.44       -4.62     10.89 o 
  -6   9  15      131.59      107.53     12.42 o 
  -5   9  15      113.75       83.62     11.55 o 
  -4   9  15        3.32       23.11      9.88 o 
  -3   9  15        3.93       -2.42     10.86 o 
  -2   9  15       11.01       17.52     10.52 o 
  -1   9  15       70.69       32.76     13.62 o 
   0   9  15       29.67       40.73      9.82 o 
   1   9  15      559.82      536.46     20.28 o 
   2   9  15      156.88      197.03     10.13 o 
   3   9  15        9.12       10.00      7.92 o 
   4   9  15        3.09        3.07      9.75 o 
  -4  10  15      112.02      120.34     16.78 o 
  -3  10  15       33.80       46.55     12.48 o 
  -2  10  15       99.62       99.29     12.65 o 
  -1  10  15       15.82       36.46     15.90 o 
   0  10  15       20.51       27.07     12.44 o 
   1  10  15      104.16      162.01     20.24 o 
   2  10  15      231.22      262.86     23.00 o 
 -12   0  16      121.84      114.77     17.62 o 
 -10   0  16      169.31      138.76     15.06 o 
  -8   0  16      782.46      865.45     31.49 o 
  -6   0  16     2787.89     2658.54     77.01 o 
  -4   0  16        2.49        5.35      5.03 o 
  -2   0  16        0.47       -0.72      3.77 o 
   0   0  16     1066.70      890.02     22.02 o 
   2   0  16     4890.53     4786.79     91.03 o 
   4   0  16     2355.33     2439.11     48.79 o 
   6   0  16      544.61      575.62     16.63 o 
   8   0  16      787.84      800.13     21.70 o 
 -12   1  16        0.80        3.39     11.67 o 
 -11   1  16        9.31       22.08      9.69 o 
 -10   1  16       38.36       40.28      9.38 o 
  -9   1  16      772.31      740.17     20.73 o 
  -8   1  16        2.52        4.57      5.67 o 
  -7   1  16       47.55       47.22      5.55 o 
  -6   1  16      192.76      194.55      7.31 o 
  -5   1  16     2719.71     2640.10     44.59 o 
  -4   1  16      213.27      278.84     10.51 o 
  -3   1  16      968.02      953.13     19.60 o 
  -2   1  16      707.01      687.67     11.69 o 
  -1   1  16       27.81       36.39      2.89 o 
   0   1  16     1085.06     1106.45     15.14 o 
   1   1  16      350.83      327.38      6.58 o 
   2   1  16      398.20      346.64      8.91 o 
   3   1  16        3.60        9.68      3.67 o 
   4   1  16       61.36       55.25      4.55 o 
   5   1  16      129.08      116.93      5.97 o 
   6   1  16      859.12      799.27     14.35 o 
   7   1  16      161.40      152.52      6.91 o 
   8   1  16      190.17      171.24      7.67 o 
   9   1  16       11.74       19.75      6.79 o 
 -12   2  16        1.75        0.37     10.58 o 
 -11   2  16        1.11       -5.31      9.30 o 
 -10   2  16       43.64       55.22      7.66 o 
  -9   2  16       82.24       91.62      7.32 o 
  -8   2  16      287.86      290.85      9.57 o 
  -7   2  16      170.14      166.03      7.33 o 
  -6   2  16       17.25       11.62      4.76 o 
  -5   2  16       34.96       27.40      4.62 o 
  -4   2  16      175.27      188.28      6.91 o 
  -3   2  16       25.29       38.27      3.48 o 
  -2   2  16     1000.58      951.09     15.17 o 
  -1   2  16      160.22      139.74      4.88 o 
   0   2  16     1805.59     1835.29     23.62 o 
   1   2  16      657.73      597.82      9.52 o 
   2   2  16      408.85      406.11     15.54 o 
   3   2  16      767.98      789.38     13.36 o 
   4   2  16      441.31      445.09     10.07 o 
   5   2  16        2.09        5.67      4.35 o 
   6   2  16      300.33      254.00      7.66 o 
   7   2  16        2.23        0.44      5.10 o 
   8   2  16       87.47       94.71      7.49 o 
   9   2  16      259.30      257.07     10.55 o 
 -12   3  16        5.51       19.26      8.88 o 
 -11   3  16      129.02      113.24      9.30 o 
 -10   3  16        4.57        9.59      7.33 o 
  -9   3  16       70.65       88.48      7.52 o 
  -8   3  16      764.00      802.35     17.84 o 
  -7   3  16      301.45      314.72     15.69 o 
  -6   3  16      352.50      360.86     10.57 o 
  -5   3  16       39.11       39.64      5.13 o 
  -4   3  16      258.42      248.02      8.98 o 
  -3   3  16      596.33      534.87     10.01 o 
  -2   3  16     1958.44     1902.20     27.65 o 
  -1   3  16      197.98      193.51      6.01 o 
   0   3  16      178.31      173.92      5.39 o 
   1   3  16      508.73      491.33      8.62 o 
   2   3  16      435.90      427.53     15.14 o 
   3   3  16      646.78      682.20     13.48 o 
   4   3  16       99.44      120.34      5.75 o 
   5   3  16      712.46      690.98     12.98 o 
   6   3  16      433.38      380.64     11.79 o 
   7   3  16       18.55       16.79      7.34 o 
   8   3  16      117.67      119.94      8.24 o 
   9   3  16       33.28       38.43      8.00 o 
 -11   4  16        0.46       -2.12      9.39 o 
 -10   4  16       17.92       13.64      7.61 o 
  -9   4  16       77.33       66.98      7.32 o 
  -8   4  16       89.01       88.33      7.22 o 
  -7   4  16      142.23      142.51      7.56 o 
  -6   4  16      430.44      448.23     12.11 o 
  -5   4  16      380.76      366.38     10.67 o 
  -4   4  16      343.46      347.42     16.43 o 
  -3   4  16      144.04      105.84      5.62 o 
  -2   4  16       54.00       52.06      3.93 o 
  -1   4  16       25.33       42.85      3.63 o 
   0   4  16       71.48       75.74      4.11 o 
   1   4  16       43.37       35.26      4.34 o 
   2   4  16     1512.55     1549.28     23.49 o 
   3   4  16      335.43      348.74      9.75 o 
   4   4  16      243.65      253.59      8.54 o 
   5   4  16     1043.77      934.93     18.37 o 
   6   4  16       33.11       27.32      5.85 o 
   7   4  16       11.00       19.35      8.56 o 
   8   4  16       61.31       81.89      7.92 o 
 -11   5  16       17.10       22.42      8.97 o 
 -10   5  16       10.53       19.60      7.79 o 
  -9   5  16       57.74       51.64     11.62 o 
  -8   5  16       71.99       79.24      6.41 o 
  -7   5  16      685.95      696.28     13.94 o 
  -6   5  16     1168.05     1163.34     19.75 o 
  -5   5  16     2192.56     2042.67     31.41 o 
  -4   5  16      170.03      178.74      6.66 o 
  -3   5  16      145.19      156.93      6.11 o 
  -2   5  16      427.01      445.77     11.34 o 
  -1   5  16     2420.96     2440.04     31.67 o 
   0   5  16       72.74       81.99      4.54 o 
   1   5  16      331.90      317.76      9.31 o 
   2   5  16      125.88      138.47      6.91 o 
   3   5  16       78.18       72.10      7.89 o 
   4   5  16        0.34        7.90      7.03 o 
   5   5  16        0.02       -5.09      7.40 o 
   6   5  16        0.02        6.60      6.15 o 
   7   5  16      213.65      224.87     17.15 o 
   8   5  16       42.91       39.64      9.66 o 
 -10   6  16       34.90       31.41      8.75 o 
  -9   6  16       19.08       15.82      7.80 o 
  -8   6  16        7.48       11.65      7.53 o 
  -7   6  16        1.08        9.46      6.53 o 
  -6   6  16       28.38       44.03      5.63 o 
  -5   6  16      178.87      170.24      7.01 o 
  -4   6  16     1585.44     1491.82     24.13 o 
  -3   6  16       83.08       82.00      5.80 o 
  -2   6  16      253.31      283.82      8.20 o 
  -1   6  16      111.93      142.87      6.04 o 
   0   6  16     1472.31     1473.40     23.24 o 
   1   6  16       16.04       13.04      5.45 o 
   2   6  16      389.79      436.01     11.78 o 
   3   6  16       48.19       37.12      7.67 o 
   4   6  16      240.45      238.75     11.54 o 
   5   6  16       44.43       39.66      8.26 o 
   6   6  16      146.48      135.41     14.96 o 
   7   6  16        0.51       -2.05      8.75 o 
  -9   7  16      161.61      174.54     17.87 o 
  -8   7  16      105.42      117.62      9.28 o 
  -7   7  16      599.36      619.84     16.42 o 
  -6   7  16      532.43      490.79     14.30 o 
  -5   7  16       70.98       92.29      7.70 o 
  -4   7  16      243.88      242.31      9.48 o 
  -3   7  16       20.19       27.30      6.54 o 
  -2   7  16      198.40      217.31     10.48 o 
  -1   7  16      210.11      211.54      9.14 o 
   0   7  16       89.39       80.49      5.92 o 
   1   7  16        1.74        1.19      5.86 o 
   2   7  16      286.44      295.41     10.08 o 
   3   7  16        0.07        0.88      7.66 o 
   4   7  16      165.19      172.54     10.60 o 
   5   7  16       11.10       14.39      9.04 o 
   6   7  16        6.27       11.09      8.81 o 
  -8   8  16       31.22       35.26      8.52 o 
  -7   8  16        0.70        9.08      7.95 o 
  -6   8  16       28.28       21.51      7.76 o 
  -5   8  16      267.51      301.68     14.29 o 
  -4   8  16      311.70      325.92     15.23 o 
  -3   8  16      153.99      163.67     11.61 o 
  -2   8  16       90.81      118.89     10.66 o 
  -1   8  16       60.89       57.41      7.89 o 
   0   8  16        3.72        1.66      7.11 o 
   1   8  16        3.70       11.22      6.51 o 
   2   8  16      210.67      220.00      9.72 o 
   3   8  16       25.23       36.60     12.54 o 
   4   8  16      287.37      315.06     14.24 o 
   5   8  16       13.99        7.49      9.85 o 
  -6   9  16        2.33      -12.53     10.34 o 
  -5   9  16       39.78       70.29     11.73 o 
  -4   9  16       73.82      109.10     15.82 o 
  -3   9  16        0.09        9.29      9.96 o 
  -2   9  16      850.98      856.06     25.74 o 
  -1   9  16      276.82      372.09     16.30 o 
   0   9  16       64.74      107.65     12.12 o 
   1   9  16        7.61       10.23     10.23 o 
   2   9  16       99.11      118.02     11.98 o 
   3   9  16        6.08        4.35      9.38 o 
  -4  10  16        0.34       11.59     11.30 o 
  -3  10  16        6.90       -0.61     11.85 o 
  -2  10  16      369.36      396.71     18.68 o 
  -1  10  16        7.31       14.90     12.12 o 
   0  10  16      220.62      273.10     16.42 o 
   1  10  16       28.55       25.92     17.43 o 
 -11   0  17      262.42      264.49     19.50 o 
  -9   0  17      116.26       92.90     13.03 o 
  -7   0  17        0.03        8.49      9.28 o 
  -5   0  17     1637.27     1648.11     50.20 o 
  -3   0  17     2067.64     1941.43     57.31 o 
  -1   0  17      598.97      671.44     16.11 o 
   1   0  17     3045.79     3123.34     60.68 o 
   3   0  17        9.08        2.81      5.62 o 
   5   0  17      108.87      141.04      8.36 o 
   7   0  17      868.61      868.52     44.23 o 
   9   0  17       28.19       38.37      9.36 o 
 -12   1  17       11.17       18.65     11.24 o 
 -11   1  17       40.13       28.79     18.29 o 
 -10   1  17        0.52       -3.62      8.59 o 
  -9   1  17        1.22       11.85      7.90 o 
  -8   1  17      305.19      323.01     12.62 o 
  -7   1  17     1686.88     1684.27     30.51 o 
  -6   1  17       99.52       99.34      6.26 o 
  -5   1  17     1024.13      998.34     19.31 o 
  -4   1  17       17.55       21.44      4.32 o 
  -3   1  17      919.80      909.83     14.79 o 
  -2   1  17     3589.66     3435.66     47.98 o 
  -1   1  17        0.45        5.90      2.73 o 
   0   1  17      644.11      668.85     13.49 o 
   1   1  17       73.53       61.95      7.83 o 
   2   1  17      194.18      198.51      6.01 o 
   3   1  17      178.40      162.47      5.79 o 
   4   1  17       22.93       24.11      4.28 o 
   5   1  17      907.08      841.97     14.82 o 
   6   1  17      252.50      273.00     12.30 o 
   7   1  17       33.52       57.45      5.95 o 
   8   1  17        1.94       -1.28      6.00 o 
   9   1  17       50.06       52.03      7.32 o 
 -12   2  17       20.93       31.74     11.24 o 
 -11   2  17      300.82      301.48     19.05 o 
 -10   2  17       31.72       33.48      7.30 o 
  -9   2  17       15.63       15.78      6.17 o 
  -8   2  17        0.27        7.25      5.37 o 
  -7   2  17       41.67       56.03      6.16 o 
  -6   2  17        0.61        1.76      4.69 o 
  -5   2  17     1325.94     1262.35     23.77 o 
  -4   2  17      313.88      293.59      9.08 o 
  -3   2  17      847.94      831.28     15.63 o 
  -2   2  17       99.89       85.55      4.24 o 
  -1   2  17        4.43        4.35      3.37 o 
   0   2  17       13.04       18.92      3.43 o 
   1   2  17       32.43       23.90      3.38 o 
   2   2  17      824.27      755.46     12.96 o 
   3   2  17     1119.00     1105.45     17.55 o 
   4   2  17     1361.64     1307.60     20.30 o 
   5   2  17      135.18      165.50      7.32 o 
   6   2  17       12.05       16.48      7.77 o 
   7   2  17        0.05        4.34      5.32 o 
   8   2  17      173.56      198.92      9.48 o 
   9   2  17       59.16       56.91      8.44 o 
 -11   3  17       31.30       38.10      8.54 o 
 -10   3  17      151.59      143.15      9.86 o 
  -9   3  17      832.23      849.36     18.93 o 
  -8   3  17        1.41       12.15      6.25 o 
  -7   3  17        0.67       -0.14      5.49 o 
  -6   3  17      465.47      472.33     12.28 o 
  -5   3  17        9.15       13.91      5.73 o 
  -4   3  17      769.83      828.11     13.96 o 
  -3   3  17     2164.97     2145.39     31.00 o 
  -2   3  17      141.08      163.21      6.14 o 
  -1   3  17      725.74      679.35     12.12 o 
   0   3  17      256.80      222.95      6.30 o 
   1   3  17      237.95      224.63      5.65 o 
   2   3  17      146.92      144.95      8.64 o 
   3   3  17        0.02        4.02      4.01 o 
   4   3  17      279.80      269.44      7.57 o 
   5   3  17        0.08        0.95      4.84 o 
   6   3  17      265.28      256.79      9.11 o 
   7   3  17        4.73        5.14      6.37 o 
   8   3  17       70.65       88.05      7.91 o 
 -11   4  17       75.69      109.61     11.64 o 
 -10   4  17       30.63       58.84      8.02 o 
  -9   4  17      359.68      360.79     11.79 o 
  -8   4  17        0.85       -1.56      6.19 o 
  -7   4  17      563.05      478.19     19.62 o 
  -6   4  17      383.29      359.58     11.11 o 
  -5   4  17      722.16      731.56     15.87 o 
  -4   4  17      451.41      381.58     10.67 o 
  -3   4  17        0.05        3.63      3.31 o 
  -2   4  17        5.62        5.58      3.45 o 
  -1   4  17      465.19      470.06     12.46 o 
   0   4  17     1007.25      854.14     13.05 o 
   1   4  17      672.81      680.23     12.46 o 
   2   4  17      931.32      898.58     17.61 o 
   3   4  17      613.41      611.74     13.50 o 
   4   4  17      364.60      345.03     10.21 o 
   5   4  17        5.31       11.68      5.45 o 
   6   4  17      107.34      114.12      7.65 o 
   7   4  17       85.98      104.49      7.79 o 
   8   4  17      149.50      166.73      9.54 o 
 -10   5  17       10.38        5.57      7.72 o 
  -9   5  17       10.89        7.73      9.07 o 
  -8   5  17      209.56      166.54      7.68 o 
  -7   5  17       26.25       35.82      6.12 o 
  -6   5  17       50.78       40.38      5.34 o 
  -5   5  17      575.97      592.57     16.83 o 
  -4   5  17       56.97       60.17      5.38 o 
  -3   5  17      233.35      241.05     12.45 o 
  -2   5  17       58.29       78.75      4.42 o 
  -1   5  17      153.86      190.82      8.35 o 
   0   5  17      560.36      584.51     10.68 o 
   1   5  17      517.71      593.52     15.05 o 
   2   5  17      517.30      580.12     13.62 o 
   3   5  17      275.94      259.66     10.94 o 
   4   5  17        2.63       -1.45     11.11 o 
   5   5  17      261.62      260.07     28.56 o 
   6   5  17      134.13      129.98      8.12 o 
   7   5  17       41.70       48.47      7.40 o 
 -10   6  17       27.32       27.20     10.02 o 
  -9   6  17      246.85      242.44     11.92 o 
  -8   6  17        7.08       -0.93      6.88 o 
  -7   6  17      692.24      747.27     17.86 o 
  -6   6  17       28.78       21.63      5.83 o 
  -5   6  17     1197.20     1188.58     20.41 o 
  -4   6  17       35.73       35.48      6.23 o 
  -3   6  17      189.28      213.21     12.93 o 
  -2   6  17        0.06       -6.72      4.87 o 
  -1   6  17      582.55      618.73     12.39 o 
   0   6  17       31.69       26.94      5.03 o 
   1   6  17       34.10       32.90      5.88 o 
   2   6  17      166.58      191.28     11.58 o 
   3   6  17       82.36       70.32      8.24 o 
   4   6  17       29.57       31.53      8.38 o 
   5   6  17        2.28        2.25      8.48 o 
   6   6  17       14.24       11.96      9.21 o 
   7   6  17        1.88       10.86      9.29 o 
  -9   7  17       53.32       40.72      9.05 o 
  -8   7  17       89.10       75.51      8.85 o 
  -7   7  17       56.85       72.93      8.48 o 
  -6   7  17      129.90      122.40      8.69 o 
  -5   7  17      159.10      165.31     19.73 o 
  -4   7  17      255.41      262.79      9.31 o 
  -3   7  17      532.15      506.97     14.51 o 
  -2   7  17       91.90       92.62      7.79 o 
  -1   7  17       31.42       31.39      6.68 o 
   0   7  17        4.04        0.04      5.10 o 
   1   7  17       54.20       58.62     10.73 o 
   2   7  17      431.99      419.95     19.96 o 
   3   7  17       40.45       48.56      8.33 o 
   4   7  17      100.33      115.16     14.14 o 
   5   7  17        0.10       -4.64      8.48 o 
   6   7  17      163.49      185.99     12.42 o 
  -8   8  17        5.59        7.57      8.27 o 
  -7   8  17      328.64      342.84     18.89 o 
  -6   8  17       10.09       -9.09      9.62 o 
  -5   8  17       15.01       17.31      9.27 o 
  -4   8  17      309.34      252.09     13.64 o 
  -3   8  17        0.04        8.07      9.57 o 
  -2   8  17      143.32      169.23     11.36 o 
  -1   8  17      464.90      392.04     12.88 o 
   0   8  17        1.07       -1.52      7.85 o 
   1   8  17       21.07       10.67      6.86 o 
   2   8  17        6.49        3.86      7.42 o 
   3   8  17       58.61       46.33     10.61 o 
   4   8  17       82.15      124.32     11.01 o 
  -6   9  17      152.76      151.83     14.10 o 
  -5   9  17       23.62       26.35     11.78 o 
  -4   9  17      219.54      209.71     14.03 o 
  -3   9  17      138.61      198.65     17.18 o 
  -2   9  17       33.05       31.31     11.08 o 
  -1   9  17       45.34       49.19     11.68 o 
   0   9  17        6.94        9.92     15.01 o 
   1   9  17      105.92      151.87     15.30 o 
   2   9  17      190.38      211.55     10.90 o 
   3   9  17       51.63       58.13     11.33 o 
  -2  10  17       23.63       11.01     11.83 o 
  -1  10  17      134.86      102.03     16.22 o 
 -12   0  18       64.31       63.83     16.83 o 
 -10   0  18       33.81       -0.10     12.69 o 
  -8   0  18        3.62      -10.56      8.69 o 
  -6   0  18       19.00       11.06      9.08 o 
  -4   0  18     2821.84     2772.52     79.97 o 
  -2   0  18      793.00      743.34     17.35 o 
   0   0  18      828.44      834.08     19.37 o 
   2   0  18       16.23        9.64      5.33 o 
   4   0  18      750.86      589.54     31.89 o 
   6   0  18       45.59       49.06      8.10 o 
   8   0  18      163.23      151.40     11.42 o 
 -12   1  18        0.31       -4.03     11.20 o 
 -11   1  18      120.36       95.42     11.36 o 
 -10   1  18      140.21      109.96     10.63 o 
  -9   1  18       71.96       61.22      8.53 o 
  -8   1  18       94.00       81.66      7.13 o 
  -7   1  18      397.42      434.48     12.28 o 
  -6   1  18      509.49      562.19     32.18 o 
  -5   1  18     1253.21     1279.90     23.90 o 
  -4   1  18        1.63       -1.45      4.39 o 
  -3   1  18      254.36      273.25      6.81 o 
  -2   1  18      126.83      106.25      6.37 o 
  -1   1  18     1154.23     1130.63     15.70 o 
   0   1  18      165.78      213.15     10.26 o 
   1   1  18     1456.29     1415.05     21.24 o 
   2   1  18      236.83      271.68      8.50 o 
   3   1  18     1062.27     1123.42     24.32 o 
   4   1  18      129.79      130.74      7.89 o 
   5   1  18      588.94      521.11     11.22 o 
   6   1  18       11.48       23.56      5.35 o 
   7   1  18        2.44        2.91      5.55 o 
   8   1  18        0.10       -2.63      5.97 o 
 -11   2  18       62.56       88.07     11.29 o 
 -10   2  18        8.49        6.44      7.18 o 
  -9   2  18      117.23      115.20      8.97 o 
  -8   2  18     2563.88     2427.39     52.58 o 
  -7   2  18      279.19      253.86      9.20 o 
  -6   2  18        2.92        4.45      5.13 o 
  -5   2  18      615.27      618.64     14.11 o 
  -4   2  18      380.97      374.52     10.48 o 
  -3   2  18     1921.63     1936.55     28.37 o 
  -2   2  18      117.76      107.37      7.40 o 
  -1   2  18      179.56      188.85      5.83 o 
   0   2  18      596.48      615.22     10.06 o 
   1   2  18      909.88      818.85     12.37 o 
   2   2  18      718.41      688.35     23.21 o 
   3   2  18     2559.50     2501.75     35.50 o 
   4   2  18      291.70      297.10      8.02 o 
   5   2  18        0.06       -0.24      4.54 o 
   6   2  18        0.10        2.85      5.04 o 
   7   2  18      161.39      168.23      8.50 o 
   8   2  18      123.38      117.15      8.18 o 
 -11   3  18       43.24       50.17      8.95 o 
 -10   3  18      513.56      541.39     15.54 o 
  -9   3  18      177.31      159.60      8.85 o 
  -8   3  18        0.16       -0.84      6.41 o 
  -7   3  18       91.43      108.42      7.38 o 
  -6   3  18      108.17      111.13      6.94 o 
  -5   3  18      588.31      668.94     17.26 o 
  -4   3  18       73.79       90.22      5.34 o 
  -3   3  18      561.82      549.67     10.63 o 
  -2   3  18      396.88      436.62      9.32 o 
  -1   3  18      159.82      148.84      5.53 o 
   0   3  18       54.34       53.52      4.05 o 
   1   3  18      204.28      194.27      6.26 o 
   2   3  18       34.73       30.00      4.15 o 
   3   3  18        9.73        4.85      4.38 o 
   4   3  18      326.05      322.76      8.52 o 
   5   3  18        9.91       14.48      5.68 o 
   6   3  18       17.10       24.54      6.33 o 
   7   3  18        0.87        4.48      6.57 o 
   8   3  18        1.45        6.65      7.24 o 
 -11   4  18       31.89       12.99     10.36 o 
 -10   4  18        1.38        5.83      7.76 o 
  -9   4  18       34.01        6.90      7.04 o 
  -8   4  18      222.33      238.56     14.76 o 
  -7   4  18      127.42      163.32      8.44 o 
  -6   4  18      280.86      332.15     10.67 o 
  -5   4  18       56.63       67.43      6.91 o 
  -4   4  18      144.75      141.78      7.16 o 
  -3   4  18        0.50        1.69      3.80 o 
  -2   4  18       18.00       12.92      4.35 o 
  -1   4  18      103.98       96.93      6.77 o 
   0   4  18      167.33      168.62      5.48 o 
   1   4  18      144.08      143.32      5.90 o 
   2   4  18      716.93      707.08     14.98 o 
   3   4  18      139.87      125.74      9.33 o 
   4   4  18       40.20       55.56      5.89 o 
   5   4  18      311.22      332.37     10.26 o 
   6   4  18        5.17       -3.31      6.32 o 
   7   4  18      182.16      176.34      9.25 o 
 -10   5  18        3.49       -3.96      8.28 o 
  -9   5  18      153.54      157.04      9.39 o 
  -8   5  18       30.99       42.36      6.24 o 
  -7   5  18       48.73       60.24      6.16 o 
  -6   5  18      213.96      205.44      7.69 o 
  -5   5  18      343.54      305.13     10.87 o 
  -4   5  18      365.95      354.21     10.07 o 
  -3   5  18        0.99       -6.20      4.70 o 
  -2   5  18     1012.41     1010.01     15.17 o 
  -1   5  18       38.43       53.93      4.46 o 
   0   5  18      365.01      323.68      8.63 o 
   1   5  18      139.18      130.70      7.03 o 
   2   5  18      109.49      121.40      8.86 o 
   3   5  18       26.91       15.01      7.46 o 
   4   5  18      276.03      268.09     12.13 o 
   5   5  18      212.35      248.09     11.94 o 
   6   5  18      106.86      115.40      8.08 o 
   7   5  18      116.43      141.19      8.82 o 
  -9   6  18        1.86       -6.18      8.04 o 
  -8   6  18       10.88       -1.79      6.78 o 
  -7   6  18        0.52        3.11      7.05 o 
  -6   6  18      165.75      130.26      7.17 o 
  -5   6  18      106.29      123.30      6.60 o 
  -4   6  18      819.76      816.96     15.59 o 
  -3   6  18      216.22      205.32      7.51 o 
  -2   6  18       31.67       29.00      5.44 o 
  -1   6  18       85.35       94.74     11.81 o 
   0   6  18       32.51       28.81      5.97 o 
   1   6  18       42.62       47.74      6.80 o 
   2   6  18      106.81      120.50      9.58 o 
   3   6  18        9.89       11.24      7.93 o 
   4   6  18        0.43       -6.42      8.07 o 
   5   6  18        0.55       -6.83      8.61 o 
   6   6  18        0.07       -4.90      9.33 o 
  -9   7  18       42.24       45.90      8.86 o 
  -8   7  18      129.89      133.52     10.25 o 
  -7   7  18       69.59       84.12      9.27 o 
  -6   7  18        0.59       -3.55      6.89 o 
  -5   7  18       25.26       29.75      7.54 o 
  -4   7  18      425.63      448.77     13.91 o 
  -3   7  18       23.71       24.56      7.12 o 
  -2   7  18        9.77        6.58      6.78 o 
  -1   7  18      341.37      353.15     13.65 o 
   0   7  18      144.93      129.29      8.62 o 
   1   7  18      403.41      438.01     13.78 o 
   2   7  18       10.41        2.39      7.86 o 
   3   7  18      220.60      174.96     16.76 o 
   4   7  18       47.73       64.21      9.34 o 
   5   7  18      156.97      151.46     12.07 o 
  -7   8  18        5.55       10.77      8.37 o 
  -6   8  18       60.90       64.17     11.23 o 
  -5   8  18       83.64      133.27     20.02 o 
  -4   8  18      172.31      174.93     12.06 o 
  -3   8  18      398.28      313.19     14.85 o 
  -2   8  18        1.78        9.18      7.54 o 
  -1   8  18        2.54        8.25      7.77 o 
   0   8  18       49.79       64.33     10.79 o 
   1   8  18       45.87       51.77      7.61 o 
   2   8  18       47.51       23.24      9.30 o 
   3   8  18       15.35       25.32      9.74 o 
   4   8  18       80.39       91.92     26.41 o 
  -5   9  18       24.07       26.61     12.21 o 
  -4   9  18       16.09       28.05     13.97 o 
  -3   9  18       77.26       84.04     13.85 o 
  -2   9  18       62.24       96.35     11.54 o 
  -1   9  18       19.45       19.49     11.37 o 
   0   9  18       19.89       11.06     15.75 o 
   1   9  18        0.39        4.61     11.17 o 
   2   9  18      124.71      127.65     18.76 o 
 -11   0  19      102.79      121.19     16.64 o 
  -9   0  19       25.46       23.74     12.39 o 
  -7   0  19      487.83      535.15     23.79 o 
  -5   0  19      523.72      519.70     22.16 o 
  -3   0  19      345.86      343.47     17.62 o 
  -1   0  19        0.19        0.34      4.68 o 
   1   0  19     1100.73     1069.69     25.82 o 
   3   0  19      570.67      461.49     14.15 o 
   5   0  19        7.74       17.44     11.55 o 
   7   0  19      330.91      319.63     13.60 o 
 -11   1  19        0.65        3.84     10.21 o 
 -10   1  19       16.48       15.83      9.20 o 
  -9   1  19       34.69       29.95     10.56 o 
  -8   1  19        0.42        6.89      7.73 o 
  -7   1  19        1.22       -0.30      5.57 o 
  -6   1  19       27.95       34.38      5.73 o 
  -5   1  19      473.74      502.84     12.76 o 
  -4   1  19      314.38      278.78      9.20 o 
  -3   1  19      375.14      340.10      9.49 o 
  -2   1  19      994.25     1020.93     20.60 o 
  -1   1  19       40.24       42.16      5.89 o 
   0   1  19      481.33      457.85     12.63 o 
   1   1  19      155.74      163.69      5.70 o 
   2   1  19      767.92      793.96     13.85 o 
   3   1  19      595.41      599.26     12.97 o 
   4   1  19        1.65        9.95      4.86 o 
   5   1  19       25.72       21.58      5.10 o 
   6   1  19       21.63       11.52      7.47 o 
   7   1  19      118.91      129.26      7.24 o 
   8   1  19      121.88      100.01      7.72 o 
 -11   2  19       58.22       39.53     10.81 o 
 -10   2  19       53.22       54.79      7.92 o 
  -9   2  19      258.48      258.38     10.26 o 
  -8   2  19      416.63      434.01     13.09 o 
  -7   2  19      967.88      854.67     28.44 o 
  -6   2  19      168.67      141.20      7.18 o 
  -5   2  19       30.45       28.68      8.35 o 
  -4   2  19     1474.85     1411.80     25.98 o 
  -3   2  19        4.03        6.63      3.81 o 
  -2   2  19      336.84      327.21      9.11 o 
  -1   2  19       76.57       81.44      5.11 o 
   0   2  19      721.70      777.31     12.05 o 
   1   2  19      514.77      510.80     11.26 o 
   2   2  19      760.82      754.27     13.49 o 
   3   2  19        0.61       -0.99      4.38 o 
   4   2  19       24.22       25.70      4.81 o 
   5   2  19       47.70       50.64      5.52 o 
   6   2  19      140.45      125.32      7.10 o 
   7   2  19       49.14       84.23      7.95 o 
   8   2  19       19.46       22.79      7.80 o 
 -11   3  19       41.11       30.37      8.85 o 
 -10   3  19       24.77       24.78      8.09 o 
  -9   3  19       18.81       12.42      7.27 o 
  -8   3  19       98.01       94.58      7.61 o 
  -7   3  19      479.91      435.68     12.62 o 
  -6   3  19      394.78      439.27     12.42 o 
  -5   3  19        5.68       13.44      5.42 o 
  -4   3  19      876.38      856.70     15.13 o 
  -3   3  19       17.87       29.22      4.07 o 
  -2   3  19        0.85        1.69      3.90 o 
  -1   3  19       34.02       37.58      4.57 o 
   0   3  19      356.27      361.91     13.49 o 
   1   3  19      741.12      732.78     27.74 o 
   2   3  19       21.91       17.79      5.84 o 
   3   3  19     1997.85     1944.18     28.68 o 
   4   3  19       67.00       94.29      5.89 o 
   5   3  19      332.28      307.71     13.03 o 
   6   3  19       55.60       61.71      7.15 o 
   7   3  19       15.79       13.49      7.09 o 
 -11   4  19        0.44       -3.59     10.47 o 
 -10   4  19       16.32        3.47      7.75 o 
  -9   4  19        0.90        0.19      7.30 o 
  -8   4  19        7.92        6.87      6.64 o 
  -7   4  19       12.25        9.05      6.14 o 
  -6   4  19       10.04        7.72      5.96 o 
  -5   4  19        1.85       -6.08      5.66 o 
  -4   4  19      137.06      147.21      7.49 o 
  -3   4  19      233.98      212.47      7.00 o 
  -2   4  19      399.05      390.08      8.28 o 
  -1   4  19      164.43      202.78      5.82 o 
   0   4  19     1378.36     1428.37     22.32 o 
   1   4  19       61.57       55.72      7.86 o 
   2   4  19       65.35       59.76      6.36 o 
   3   4  19      131.80      122.29     11.11 o 
   4   4  19      130.42      121.07      7.24 o 
   5   4  19        1.88        0.07      5.89 o 
   6   4  19      243.41      224.61      9.67 o 
   7   4  19        3.13       12.55      7.37 o 
 -10   5  19       20.36       24.47      8.34 o 
  -9   5  19        8.78        3.29      9.11 o 
  -8   5  19        0.62       -4.13      6.96 o 
  -7   5  19      142.51      157.56      7.56 o 
  -6   5  19      407.52      482.81     11.57 o 
  -5   5  19      335.16      357.78      9.77 o 
  -4   5  19     1056.12      927.60     16.94 o 
  -3   5  19      241.30      227.07      7.54 o 
  -2   5  19      432.91      401.46      8.79 o 
  -1   5  19     1758.49     1671.55     23.03 o 
   0   5  19       33.82       16.64      4.73 o 
   1   5  19      218.37      211.02     10.63 o 
   2   5  19       72.18       99.33     10.09 o 
   3   5  19       13.66        8.87      7.58 o 
   4   5  19      197.74      142.09     10.32 o 
   5   5  19       83.06       77.52      9.31 o 
   6   5  19       22.67       15.92      7.26 o 
  -9   6  19        2.00        0.38      7.82 o 
  -8   6  19        2.12        0.98      7.45 o 
  -7   6  19      128.95      142.24     10.08 o 
  -6   6  19        7.58       11.23      5.81 o 
  -5   6  19      121.04       94.84      8.46 o 
  -4   6  19      142.19      172.38      7.43 o 
  -3   6  19       17.91       15.85      5.44 o 
  -2   6  19       85.21      103.04      7.61 o 
  -1   6  19       17.53       11.64      5.19 o 
   0   6  19        9.81       15.26      6.17 o 
   1   6  19      371.01      396.60     13.46 o 
   2   6  19      261.05      253.30     31.12 o 
   3   6  19       30.17       50.36      9.01 o 
   4   6  19        5.52       11.57      8.01 o 
   5   6  19      124.75      128.24     15.62 o 
   6   6  19        7.37       -3.19      9.68 o 
  -8   7  19        8.42       18.70      8.82 o 
  -7   7  19       14.96       32.05      8.37 o 
  -6   7  19      347.37      338.97     20.47 o 
  -5   7  19       22.20        9.93      7.20 o 
  -4   7  19        2.61        6.41      7.14 o 
  -3   7  19        0.30       -2.57      7.05 o 
  -2   7  19      286.56      295.86     18.06 o 
  -1   7  19      336.21      367.24     12.25 o 
   0   7  19       91.94       76.22      7.31 o 
   1   7  19       84.25       72.54      7.56 o 
   2   7  19       88.20       86.66      9.43 o 
   3   7  19       38.42       37.94      8.66 o 
   4   7  19       55.92       70.05     12.37 o 
   5   7  19        5.95       15.42     10.31 o 
  -7   8  19       29.73       25.26      9.09 o 
  -6   8  19       11.33       -1.90     13.55 o 
  -5   8  19      151.82      160.53     13.21 o 
  -4   8  19       77.23      114.26     22.19 o 
  -3   8  19       10.26       13.68     10.31 o 
  -2   8  19       48.80       35.68     12.15 o 
  -1   8  19      182.71      202.57     15.01 o 
   0   8  19      111.16       97.43     21.92 o 
   1   8  19      131.69      171.56     12.86 o 
   2   8  19       69.47       84.61     15.06 o 
   3   8  19       46.87       68.37     10.71 o 
  -4   9  19       49.45       57.32     12.08 o 
  -3   9  19        2.66       -4.63     10.72 o 
  -2   9  19        3.97       -3.49     11.35 o 
  -1   9  19      278.76      254.52     21.67 o 
   0   9  19       10.60       29.37     16.59 o 
   1   9  19      107.63      116.19     12.66 o 
 -10   0  20      104.35       91.08     13.72 o 
  -8   0  20      812.64      784.98     30.70 o 
  -6   0  20      791.61      792.54     29.67 o 
  -4   0  20        3.68        1.53      8.59 o 
  -2   0  20        0.98       -6.78      4.52 o 
   0   0  20     4840.76     4738.40     90.68 o 
   2   0  20       52.88       75.97      8.39 o 
   4   0  20      146.66      147.14      9.25 o 
   6   0  20      131.39      138.61     19.08 o 
   8   0  20      184.57      197.83     19.55 o 
 -11   1  20      149.63      187.81     13.40 o 
 -10   1  20       12.41       15.21      9.60 o 
  -9   1  20      229.24      178.16     11.34 o 
  -8   1  20      152.61      158.60     27.30 o 
  -7   1  20       96.35      105.43      7.28 o 
  -6   1  20      296.53      304.58     10.52 o 
  -5   1  20       25.57       39.41      8.96 o 
  -4   1  20     1022.89      933.06     18.83 o 
  -3   1  20      950.28      931.80     15.69 o 
  -2   1  20       89.70       89.84      4.79 o 
  -1   1  20      466.00      420.53      8.25 o 
   0   1  20      234.89      245.35      6.20 o 
   1   1  20      836.28      793.13     13.87 o 
   2   1  20       90.70       81.23      5.22 o 
   3   1  20      412.88      371.86      9.20 o 
   4   1  20      550.86      522.05     11.43 o 
   5   1  20        1.87        0.94      4.91 o 
   6   1  20      110.99      159.17      7.31 o 
   7   1  20        0.47       -2.53      5.70 o 
 -11   2  20       24.94        7.48     11.06 o 
 -10   2  20        8.59       15.12      7.95 o 
  -9   2  20      159.08      162.11      9.11 o 
  -8   2  20       23.73       14.03      6.46 o 
  -7   2  20      268.44      280.71     12.92 o 
  -6   2  20      604.36      601.93     14.67 o 
  -5   2  20       93.83      135.03      7.36 o 
  -4   2  20       23.87       22.09      5.60 o 
  -3   2  20      268.14      308.03      8.97 o 
  -2   2  20       50.48       49.03      5.53 o 
  -1   2  20      159.50      161.17      6.31 o 
   0   2  20      414.33      430.01     13.12 o 
   1   2  20      156.54      152.04      6.08 o 
   2   2  20        9.77       10.40      4.95 o 
   3   2  20        0.23       -1.32      4.23 o 
   4   2  20      362.27      391.75      9.93 o 
   5   2  20        9.77        5.93      5.40 o 
   6   2  20      129.74      104.45      6.91 o 
   7   2  20       44.45       50.18      7.46 o 
 -11   3  20       18.34        6.05      8.50 o 
 -10   3  20       30.31       34.49      8.04 o 
  -9   3  20       29.82       28.09      7.52 o 
  -8   3  20      236.20      245.56     23.72 o 
  -7   3  20       34.26       41.59      7.73 o 
  -6   3  20        0.24        5.89      5.81 o 
  -5   3  20       17.89       17.73      5.86 o 
  -4   3  20      256.29      237.01      7.05 o 
  -3   3  20      642.65      646.20     12.26 o 
  -2   3  20     1264.04     1252.59     19.86 o 
  -1   3  20        0.56        0.82      4.25 o 
   0   3  20       51.57       68.37      5.31 o 
   1   3  20      263.84      265.05      8.81 o 
   2   3  20     1438.60     1380.80     21.48 o 
   3   3  20      447.14      396.96      9.62 o 
   4   3  20      102.91       96.84      6.12 o 
   5   3  20        0.97        3.02      5.73 o 
   6   3  20      331.87      358.05     11.34 o 
   7   3  20        6.20        2.31      7.13 o 
 -10   4  20        0.03       -4.46      8.35 o 
  -9   4  20       22.83       37.04      7.45 o 
  -8   4  20       45.71       31.11      7.31 o 
  -7   4  20        4.47       -1.43      6.36 o 
  -6   4  20        8.85        8.04      6.23 o 
  -5   4  20      376.45      311.58     10.18 o 
  -4   4  20      387.45      339.76     16.24 o 
  -3   4  20        6.73        6.48      4.52 o 
  -2   4  20      422.41      438.34     10.90 o 
  -1   4  20     1823.42     1690.89     23.23 o 
   0   4  20      343.78      313.36      8.64 o 
   1   4  20      757.32      738.72     15.80 o 
   2   4  20      332.41      347.22     25.62 o 
   3   4  20       83.00       75.99     10.17 o 
   4   4  20       37.16       20.90      6.00 o 
   5   4  20      340.53      355.38     16.91 o 
   6   4  20       76.15       78.23      8.75 o 
   7   4  20       39.65       28.01      7.64 o 
 -10   5  20       50.12       52.69     11.82 o 
  -9   5  20        2.49        7.46      8.07 o 
  -8   5  20      163.33      160.26      9.36 o 
  -7   5  20      344.83      322.54     11.67 o 
  -6   5  20        5.61        9.98      5.69 o 
  -5   5  20      838.81      892.99     16.87 o 
  -4   5  20      783.47      793.86     15.37 o 
  -3   5  20       56.31       87.89      5.94 o 
  -2   5  20     1341.23     1399.83     22.98 o 
  -1   5  20       29.62       49.29      4.65 o 
   0   5  20      146.50      176.66     17.68 o 
   1   5  20      105.26       85.59      8.02 o 
   2   5  20      137.64      117.72     12.59 o 
   3   5  20      114.36       77.15     12.46 o 
   4   5  20       20.41       18.90      8.60 o 
   5   5  20       16.04       21.18      8.57 o 
   6   5  20       26.16       21.82      9.88 o 
  -9   6  20        4.13       -0.05      8.29 o 
  -8   6  20        0.23       -3.47      7.59 o 
  -7   6  20        4.02        5.56      7.31 o 
  -6   6  20      211.60      211.48     10.45 o 
  -5   6  20        2.87       -2.98      6.53 o 
  -4   6  20      602.44      666.18     14.03 o 
  -3   6  20      100.16      125.25      7.10 o 
  -2   6  20      157.73      153.95     11.09 o 
  -1   6  20        0.18        4.67      8.32 o 
   0   6  20     1229.86     1263.38     24.29 o 
   1   6  20        4.52       -5.95      9.92 o 
   2   6  20       19.02       18.72      8.19 o 
   3   6  20       62.43       65.84      9.41 o 
   4   6  20      337.85      375.86     26.88 o 
   5   6  20        0.26       -9.26      8.70 o 
  -8   7  20        2.91        5.04      9.30 o 
  -7   7  20      163.33      162.70     10.23 o 
  -6   7  20        0.08       -8.85      7.64 o 
  -5   7  20       50.92       47.57      9.84 o 
  -4   7  20       25.38       35.23      7.74 o 
  -3   7  20      455.46      380.49     17.27 o 
  -2   7  20      408.01      389.67     17.55 o 
  -1   7  20      100.79       88.82     10.56 o 
   0   7  20      137.26      134.43     11.25 o 
   1   7  20        1.91       14.31      8.38 o 
   2   7  20       65.19       72.94     10.06 o 
   3   7  20        7.37        4.26      9.51 o 
   4   7  20       52.93       32.73     10.23 o 
  -6   8  20        2.38       -0.13     10.80 o 
  -5   8  20        5.87       11.32     10.36 o 
  -4   8  20      150.41      138.53     12.85 o 
  -3   8  20       58.97       85.57     11.34 o 
  -2   8  20      293.60      281.78     12.01 o 
  -1   8  20       74.42      108.11     12.18 o 
   0   8  20       22.68       13.51     11.07 o 
   1   8  20       29.93       19.60     15.55 o 
   2   8  20       22.76       -3.33      9.49 o 
  -3   9  20       25.04       36.13     20.86 o 
  -2   9  20      277.50      332.72     16.59 o 
  -1   9  20      161.07      182.40     20.39 o 
 -11   0  21      196.97      216.21     19.30 o 
  -9   0  21       64.54       84.36     14.12 o 
  -7   0  21       77.20       78.78     11.50 o 
  -5   0  21      877.85      823.68     30.65 o 
  -3   0  21     2897.71     2816.16     82.14 o 
  -1   0  21      459.25      435.24     13.67 o 
   1   0  21      299.32      325.16     11.91 o 
   3   0  21       75.26       68.91      7.90 o 
   5   0  21      281.66      314.24     12.89 o 
   7   0  21        0.06        8.01      8.59 o 
 -11   1  21        9.33       -1.25     10.89 o 
 -10   1  21        6.00       -3.48      9.74 o 
  -9   1  21        6.92       -0.90      8.81 o 
  -8   1  21      417.35      439.45     16.25 o 
  -7   1  21      128.56      121.87      8.71 o 
  -6   1  21     1110.09     1048.85     40.03 o 
  -5   1  21       48.52       59.20      7.33 o 
  -4   1  21      511.73      469.07     12.36 o 
  -3   1  21      194.27      188.11      6.63 o 
  -2   1  21      797.31      823.83     18.18 o 
  -1   1  21      615.14      631.81     10.67 o 
   0   1  21     1306.55     1176.77     18.70 o 
   1   1  21       20.33       35.65      5.94 o 
   2   1  21      444.25      412.35      9.63 o 
   3   1  21       83.45       79.42      5.61 o 
   4   1  21      526.65      530.85     11.67 o 
   5   1  21        2.27       -2.45      5.27 o 
   6   1  21      108.12      124.83      7.16 o 
   7   1  21        0.27        3.62      6.51 o 
 -11   2  21      306.53      366.43     23.45 o 
 -10   2  21       41.80       51.15     10.63 o 
  -9   2  21      359.05      394.78     15.89 o 
  -8   2  21      429.39      426.65     13.36 o 
  -7   2  21      303.04      324.14     11.80 o 
  -6   2  21       25.54       21.25      6.16 o 
  -5   2  21      602.83      608.04     14.66 o 
  -4   2  21       30.67       34.30      5.86 o 
  -3   2  21      175.28      179.20      8.12 o 
  -2   2  21      242.03      261.96      7.35 o 
  -1   2  21        7.69        9.99      4.32 o 
   0   2  21      558.29      553.68     15.71 o 
   1   2  21     1330.54     1225.71     19.58 o 
   2   2  21       24.40       12.86      5.49 o 
   3   2  21      178.14      209.26      7.18 o 
   4   2  21        9.51        8.82      5.12 o 
   5   2  21      148.53      160.12      8.34 o 
   6   2  21      309.97      282.98     17.05 o 
   7   2  21       17.13       18.38     13.38 o 
 -10   3  21       73.58       90.27      9.22 o 
  -9   3  21      379.04      381.73     23.47 o 
  -8   3  21      199.28      185.07      9.63 o 
  -7   3  21      684.17      635.02     15.82 o 
  -6   3  21       32.61       28.70      6.48 o 
  -5   3  21     1053.96     1093.82     35.46 o 
  -4   3  21      726.32      715.68     16.29 o 
  -3   3  21     1827.70     1922.29     28.84 o 
  -2   3  21     1230.73     1201.13     19.61 o 
  -1   3  21      544.72      549.09     11.41 o 
   0   3  21       78.80       70.13      6.08 o 
   1   3  21      134.19      136.40      7.29 o 
   2   3  21       79.81       70.29      5.31 o 
   3   3  21       86.92      124.81      6.42 o 
   4   3  21      731.85      732.00     22.79 o 
   5   3  21      123.09      143.66      9.46 o 
   6   3  21        2.96        4.68      6.95 o 
 -10   4  21       20.48       22.84      8.81 o 
  -9   4  21       11.47       10.11     11.84 o 
  -8   4  21       19.46        6.07      7.20 o 
  -7   4  21       36.58       52.07      7.34 o 
  -6   4  21      876.88      880.61     19.36 o 
  -5   4  21       15.22        9.17      6.08 o 
  -4   4  21      262.84      335.33     12.33 o 
  -3   4  21       37.34       31.44      6.36 o 
  -2   4  21     1029.92      915.76     15.35 o 
  -1   4  21        3.33        3.29      5.42 o 
   0   4  21      552.61      572.13     14.64 o 
   1   4  21       56.15       74.31      6.75 o 
   2   4  21      146.40      150.98     12.59 o 
   3   4  21       84.67       90.97      8.84 o 
   4   4  21      160.92      157.74      8.44 o 
   5   4  21       11.16       16.55      9.80 o 
   6   4  21       40.02       45.67     10.30 o 
  -9   5  21       57.20       43.77      8.76 o 
  -8   5  21       24.74       18.25      7.67 o 
  -7   5  21      175.56      167.64      8.65 o 
  -6   5  21      194.12      201.76     10.16 o 
  -5   5  21      142.37      110.97      6.94 o 
  -4   5  21      321.85      303.04      9.02 o 
  -3   5  21       23.46       21.26      5.66 o 
  -2   5  21       38.35       58.69      5.89 o 
  -1   5  21       14.90       17.73      5.23 o 
   0   5  21       19.26       28.31      5.91 o 
   1   5  21       18.12       13.34     11.70 o 
   2   5  21      117.91      128.20      9.87 o 
   3   5  21        1.61        7.32     11.45 o 
   4   5  21        0.42       -1.71      8.50 o 
   5   5  21        4.50       13.58     11.95 o 
  -8   6  21        0.36       -0.12      7.98 o 
  -7   6  21      979.01      979.85     27.75 o 
  -6   6  21       99.32       87.72      7.46 o 
  -5   6  21       30.33       28.88      6.51 o 
  -4   6  21       45.37       52.48      6.43 o 
  -3   6  21      698.04      706.92     14.94 o 
  -2   6  21      102.01       97.90      8.07 o 
  -1   6  21     1355.70     1408.26     34.28 o 
   0   6  21        3.90       -7.28      6.42 o 
   1   6  21      108.07      142.19     10.17 o 
   2   6  21       18.40       24.50      8.85 o 
   3   6  21      194.65      167.13     14.96 o 
   4   6  21        6.26       16.74      8.92 o 
  -7   7  21        2.43       -0.21      8.08 o 
  -6   7  21       76.27       80.46     10.90 o 
  -5   7  21        4.42       12.05      7.48 o 
  -4   7  21      729.33      751.59     19.36 o 
  -3   7  21        0.03       -3.74      7.67 o 
  -2   7  21        6.76       -0.74      7.69 o 
  -1   7  21       23.45       34.40      9.61 o 
   0   7  21        4.33       -3.89     10.16 o 
   1   7  21        0.00        9.10      8.77 o 
   2   7  21      133.03      192.80     37.81 o 
   3   7  21      169.70      188.17     12.58 o 
  -5   8  21        0.00       -3.83     11.06 o 
  -4   8  21        8.32       11.72     14.86 o 
  -3   8  21        1.06       -3.02     10.08 o 
  -2   8  21      341.25      316.03     12.70 o 
  -1   8  21       44.58       68.33     19.30 o 
   0   8  21        2.91       -1.38     10.66 o 
   1   8  21        1.88       -2.91     17.47 o 
 -10   0  22       34.93       22.51     14.32 o 
  -8   0  22      408.54      372.10     20.78 o 
  -6   0  22       21.02       15.94     10.96 o 
  -4   0  22       38.17       16.09     10.07 o 
  -2   0  22      592.70      510.50     22.83 o 
   0   0  22      433.12      453.77     14.09 o 
   2   0  22      422.07      475.63     25.27 o 
   4   0  22       55.35       33.45      7.68 o 
   6   0  22       14.05        7.63      8.22 o 
 -11   1  22      122.76      125.96     13.02 o 
 -10   1  22        3.37        8.36     10.35 o 
  -9   1  22        0.20      -13.63      9.09 o 
  -8   1  22        1.93        3.84      8.61 o 
  -7   1  22        2.54       16.70      7.66 o 
  -6   1  22     1184.22     1204.23     34.38 o 
  -5   1  22     2321.42     2267.44     39.98 o 
  -4   1  22      231.27      228.57      8.83 o 
  -3   1  22        3.14       -1.47      5.54 o 
  -2   1  22        4.62       14.17      4.61 o 
  -1   1  22        7.15       22.04      4.42 o 
   0   1  22       11.08       35.99      4.70 o 
   1   1  22      475.10      468.90     10.47 o 
   2   1  22       43.56       41.77      5.42 o 
   3   1  22      742.91      781.03     14.44 o 
   4   1  22      123.14      114.69      6.49 o 
   5   1  22       31.21       29.87      5.70 o 
   6   1  22       42.51       43.28      6.79 o 
 -10   2  22      147.19      140.94     15.06 o 
  -9   2  22       39.39       31.71      7.80 o 
  -8   2  22      693.80      676.80     31.25 o 
  -7   2  22      339.75      341.08     11.47 o 
  -6   2  22     1097.68     1066.17     21.90 o 
  -5   2  22      330.03      344.20     15.79 o 
  -4   2  22        0.10        2.18      5.68 o 
  -3   2  22     1670.50     1528.87     23.78 o 
  -2   2  22      278.45      252.06      7.33 o 
  -1   2  22      199.37      187.23      6.74 o 
   0   2  22      694.25      690.87     22.24 o 
   1   2  22       31.64       56.73      6.28 o 
   2   2  22       68.99       49.44      5.50 o 
   3   2  22      263.44      231.74      8.87 o 
   4   2  22       46.44       53.10      7.03 o 
   5   2  22      448.33      418.46     10.59 o 
   6   2  22       27.08       25.72      6.88 o 
 -10   3  22      228.47      204.51     11.66 o 
  -9   3  22       16.73        1.98      7.67 o 
  -8   3  22      190.29      192.11     11.91 o 
  -7   3  22      311.34      324.95     20.68 o 
  -6   3  22      170.14      137.49     12.01 o 
  -5   3  22       10.19        5.62      5.98 o 
  -4   3  22      262.03      223.55      9.01 o 
  -3   3  22       20.63       26.23      4.97 o 
  -2   3  22       24.69       31.84      4.86 o 
  -1   3  22      338.04      348.67      9.20 o 
   0   3  22        3.62        6.84      5.50 o 
   1   3  22       81.99       87.77      7.00 o 
   2   3  22       81.59      106.13      6.03 o 
   3   3  22      108.33      111.99      7.01 o 
   4   3  22        0.02       -4.11      6.32 o 
   5   3  22       23.36       13.94      6.25 o 
   6   3  22       42.33       40.09      7.48 o 
 -10   4  22       38.99       36.17      9.43 o 
  -9   4  22       68.36       58.19      9.21 o 
  -8   4  22      163.19      163.30     13.39 o 
  -7   4  22       76.78       53.94      7.63 o 
  -6   4  22        7.57        6.22      6.72 o 
  -5   4  22       40.78       26.71      6.70 o 
  -4   4  22       35.63       45.03      6.86 o 
  -3   4  22      425.05      458.05     13.10 o 
  -2   4  22        0.82        4.18      4.27 o 
  -1   4  22       85.66      108.58      7.64 o 
   0   4  22       96.20      102.53      7.03 o 
   1   4  22      261.26      265.59      9.68 o 
   2   4  22       16.74       29.61      9.18 o 
   3   4  22      304.41      271.95     16.64 o 
   4   4  22       85.55       92.14      7.79 o 
   5   4  22       25.44       32.14      7.42 o 
  -9   5  22        7.09       14.82      8.50 o 
  -8   5  22       16.19       13.91      8.10 o 
  -7   5  22       66.29       73.69      7.29 o 
  -6   5  22      347.86      359.10     12.96 o 
  -5   5  22      139.39      145.61      7.62 o 
  -4   5  22       93.48       98.77      6.93 o 
  -3   5  22       87.98       91.76      6.72 o 
  -2   5  22       15.50       20.13      5.79 o 
  -1   5  22      129.72      115.27      6.49 o 
   0   5  22        3.95       -3.41      7.38 o 
   1   5  22       88.54      104.71      9.33 o 
   2   5  22       36.89       35.15     14.88 o 
   3   5  22        7.96       -9.38     11.77 o 
   4   5  22        4.17       -7.42      8.93 o 
   5   5  22       15.24       32.27     10.12 o 
  -8   6  22       60.80       57.58      9.73 o 
  -7   6  22       25.73       49.95      7.48 o 
  -6   6  22       48.86       44.73      7.16 o 
  -5   6  22       57.63       66.16      7.02 o 
  -4   6  22     1184.71     1180.84     21.18 o 
  -3   6  22      227.56      180.18     10.05 o 
  -2   6  22       22.73       33.68      9.19 o 
  -1   6  22      255.76      229.24     26.11 o 
   0   6  22       34.09       18.87      8.32 o 
   1   6  22       66.27       76.98      9.51 o 
   2   6  22       20.26       -1.17      8.84 o 
   3   6  22       47.30       55.76     10.24 o 
   4   6  22      100.98      119.51     21.23 o 
  -7   7  22      125.87      107.39     10.59 o 
  -6   7  22       49.74       52.02      8.83 o 
  -5   7  22       88.28       76.16     10.63 o 
  -4   7  22        0.16        0.89      8.20 o 
  -3   7  22       79.48       74.14      9.01 o 
  -2   7  22        8.25        4.48     10.18 o 
  -1   7  22      301.68      396.83     16.42 o 
   0   7  22        4.78        7.95     15.11 o 
   1   7  22        0.01      -12.95      8.79 o 
   2   7  22       17.04       14.76      9.66 o 
  -4   8  22      256.58      307.03     15.94 o 
  -3   8  22      142.92      142.97     19.89 o 
  -2   8  22       24.92       24.44     12.86 o 
  -1   8  22        0.34        6.17     11.43 o 
   0   8  22        2.31        5.58     18.02 o 
  -9   0  23        1.99       -6.02     11.70 o 
  -7   0  23      345.49      390.42     20.93 o 
  -5   0  23     1540.66     1371.52     45.17 o 
  -3   0  23      345.74      305.96     17.72 o 
  -1   0  23       46.60       65.29      8.52 o 
   1   0  23        1.64        1.89      6.81 o 
   3   0  23      221.18      214.82     10.69 o 
   5   0  23      195.45      195.44     11.45 o 
 -10   1  23      145.96      170.14     13.24 o 
  -9   1  23        4.59        7.85      9.84 o 
  -8   1  23      527.08      473.52     17.68 o 
  -7   1  23      273.08      302.63     25.42 o 
  -6   1  23      313.33      319.01     13.31 o 
  -5   1  23      779.18      748.82     21.74 o 
  -4   1  23      116.35      112.29      7.53 o 
  -3   1  23       34.70       23.46      7.41 o 
  -2   1  23      134.48      154.33      9.63 o 
  -1   1  23      211.79      208.18      8.18 o 
   0   1  23        2.49        5.41      4.70 o 
   1   1  23        4.65       16.85      4.85 o 
   2   1  23        0.61       -3.29      4.75 o 
   3   1  23        6.23       10.82      5.04 o 
   4   1  23      109.42      105.07     11.83 o 
   5   1  23      352.62      349.60      9.97 o 
   6   1  23      289.63      282.65     12.92 o 
 -10   2  23       77.09       78.07     11.83 o 
  -9   2  23       30.53       21.61      7.86 o 
  -8   2  23      100.11      119.74     11.22 o 
  -7   2  23        6.09       11.06      6.83 o 
  -6   2  23      161.25      170.93     11.19 o 
  -5   2  23        0.32        4.80      6.46 o 
  -4   2  23      660.60      654.94     22.67 o 
  -3   2  23        1.91        2.84      5.55 o 
  -2   2  23       13.85       17.79      4.96 o 
  -1   2  23      542.26      515.23     20.09 o 
   0   2  23      172.57      186.72     19.91 o 
   1   2  23      122.93      124.42      8.31 o 
   2   2  23        0.27       -4.92      4.93 o 
   3   2  23      100.39       94.62      6.60 o 
   4   2  23      430.60      414.70     10.90 o 
   5   2  23      121.41      119.83      8.88 o 
   6   2  23      155.83      147.97     16.26 o 
 -10   3  23        0.04        0.89      8.91 o 
  -9   3  23       67.29       53.61      8.87 o 
  -8   3  23        4.58       -3.65      7.22 o 
  -7   3  23      199.73      195.10      9.90 o 
  -6   3  23        1.77        2.40      6.64 o 
  -5   3  23        0.10       -2.00      6.99 o 
  -4   3  23        0.37        5.44      6.24 o 
  -3   3  23       10.28       14.72      5.01 o 
  -2   3  23        9.80       11.44      4.91 o 
  -1   3  23       30.75       28.58      5.21 o 
   0   3  23       43.18       40.13      6.11 o 
   1   3  23       25.96       26.43      6.95 o 
   2   3  23      118.24      101.11      6.41 o 
   3   3  23       13.16       19.41      5.65 o 
   4   3  23       64.81       82.46      7.47 o 
   5   3  23      228.01      205.16     13.85 o 
  -9   4  23       82.21       70.44      8.88 o 
  -8   4  23       62.25       66.09      8.70 o 
  -7   4  23      268.33      293.37     13.60 o 
  -6   4  23        6.71        6.05      7.42 o 
  -5   4  23       10.74        7.58      6.76 o 
  -4   4  23       64.62       47.20      7.27 o 
  -3   4  23      309.30      332.59      9.51 o 
  -2   4  23       28.63       12.73      5.35 o 
  -1   4  23        1.06        0.38      5.24 o 
   0   4  23      288.76      386.03     27.08 o 
   1   4  23      286.68      294.65     10.09 o 
   2   4  23      576.81      578.35     28.09 o 
   3   4  23       34.79        9.99     17.55 o 
   4   4  23       57.36       46.43      7.07 o 
   5   4  23       15.12       32.65      7.47 o 
  -8   5  23       45.82       66.14      9.16 o 
  -7   5  23      139.96      145.18      8.43 o 
  -6   5  23      226.12      254.75      9.48 o 
  -5   5  23        4.79        2.36      6.21 o 
  -4   5  23      376.47      360.73     10.37 o 
  -3   5  23       21.20       25.33      6.17 o 
  -2   5  23       91.69      108.86      8.36 o 
  -1   5  23       18.20        7.37      5.61 o 
   0   5  23       46.79       32.00      8.40 o 
   1   5  23       75.03       49.67      9.01 o 
   2   5  23      469.02      462.99     15.96 o 
   3   5  23        0.30        0.30     11.13 o 
   4   5  23       16.12       31.14      9.52 o 
  -7   6  23       96.67      104.37     11.26 o 
  -6   6  23       50.32       33.21      7.54 o 
  -5   6  23       77.24       76.32      7.57 o 
  -4   6  23        0.00       -6.06      6.24 o 
  -3   6  23       20.91       35.51      8.30 o 
  -2   6  23        7.06        8.13      9.02 o 
  -1   6  23      115.46       92.50     11.03 o 
   0   6  23      254.58      283.80     20.83 o 
   1   6  23      158.87      159.03     11.24 o 
   2   6  23        0.09        4.00      9.21 o 
   3   6  23       30.29       16.87      9.15 o 
  -6   7  23      288.23      354.96     13.65 o 
  -5   7  23       76.05       62.12      9.50 o 
  -4   7  23       36.98       19.68      8.57 o 
  -3   7  23      119.63      125.55     10.15 o 
  -2   7  23       48.91       38.06     11.48 o 
  -1   7  23       96.76       73.63     15.67 o 
   0   7  23        5.38        8.79     15.85 o 
   1   7  23        5.86       17.47      9.84 o 
 -10   0  24       25.92        2.81     15.65 o 
  -8   0  24       40.77       40.82     14.07 o 
  -6   0  24      432.21      437.76     23.55 o 
  -4   0  24      340.93      381.09     21.23 o 
  -2   0  24        0.48        0.10     11.21 o 
   0   0  24      347.02      324.01     21.10 o 
   2   0  24      185.37      222.97     23.28 o 
   4   0  24        2.33       16.32      7.91 o 
 -10   1  24        4.56        9.60     10.99 o 
  -9   1  24       28.83       24.99     10.51 o 
  -8   1  24       17.27       12.44      9.56 o 
  -7   1  24       81.30       62.85      9.24 o 
  -6   1  24      629.82      633.52     26.31 o 
  -5   1  24      122.80      136.40      9.91 o 
  -4   1  24       85.13       77.58      9.15 o 
  -3   1  24       89.51       70.82      8.86 o 
  -2   1  24        2.11        3.86      5.71 o 
  -1   1  24       32.82       45.65      5.17 o 
   0   1  24      208.36      235.24      7.77 o 
   1   1  24        0.66       -5.66      4.86 o 
   2   1  24       63.88       41.68      5.60 o 
   3   1  24        2.34       12.36      5.23 o 
   4   1  24       17.24       14.31      6.08 o 
   5   1  24      312.69      279.88     10.80 o 
 -10   2  24      104.22      108.05     12.95 o 
  -9   2  24       32.32       26.10     10.73 o 
  -8   2  24       74.43       74.05      8.53 o 
  -7   2  24      446.49      480.48     23.15 o 
  -6   2  24        6.44        1.99      7.07 o 
  -5   2  24      137.04      152.22      8.72 o 
  -4   2  24       40.81       60.07      7.25 o 
  -3   2  24        2.50        4.19      4.90 o 
  -2   2  24       92.95      100.68      6.21 o 
  -1   2  24        0.44        6.93      5.93 o 
   0   2  24       17.14       19.26      5.95 o 
   1   2  24      416.27      404.30     10.04 o 
   2   2  24       36.76       32.48      7.93 o 
   3   2  24      275.61      257.35      8.68 o 
   4   2  24      404.59      384.56     16.19 o 
   5   2  24        8.93       18.99      5.99 o 
  -9   3  24        6.63       12.70      8.54 o 
  -8   3  24       88.35      100.26      9.11 o 
  -7   3  24       68.98       59.24      8.38 o 
  -6   3  24       60.94       74.82      8.18 o 
  -5   3  24        0.16        2.87      6.83 o 
  -4   3  24      122.87      145.71     10.71 o 
  -3   3  24        1.87       -0.08      5.13 o 
  -2   3  24       73.64       96.85      6.28 o 
  -1   3  24       10.51       17.33      6.25 o 
   0   3  24        0.85       -0.21      5.89 o 
   1   3  24       80.46       94.47      7.44 o 
   2   3  24       97.41       98.60      8.80 o 
   3   3  24       18.17       14.93      5.92 o 
   4   3  24      187.71      177.59      9.24 o 
   5   3  24       10.41       19.67      8.19 o 
  -9   4  24        7.96       -1.27      8.49 o 
  -8   4  24       51.27       45.31      8.71 o 
  -7   4  24        1.45        3.89      7.67 o 
  -6   4  24        0.84        7.00      7.52 o 
  -5   4  24      416.78      434.52     13.59 o 
  -4   4  24       28.07       30.40      7.38 o 
  -3   4  24       72.63       86.36      6.49 o 
  -2   4  24      241.38      232.06     10.66 o 
  -1   4  24       89.44       91.42     10.93 o 
   0   4  24      116.19      149.75      8.64 o 
   1   4  24       45.26       52.45      7.49 o 
   2   4  24      117.28      165.57     10.98 o 
   3   4  24       50.29       56.67      9.36 o 
   4   4  24      115.39      128.99      8.77 o 
  -8   5  24      103.72       92.10      9.95 o 
  -7   5  24       15.98       10.32      7.02 o 
  -6   5  24       65.00       65.25      7.11 o 
  -5   5  24        1.36        9.32      6.52 o 
  -4   5  24       68.70       53.10      6.77 o 
  -3   5  24       42.62       29.05      8.90 o 
  -2   5  24        3.28        6.10      7.26 o 
  -1   5  24       14.17       27.74      8.17 o 
   0   5  24      480.80      460.20     15.96 o 
   1   5  24      285.73      260.71     12.49 o 
   2   5  24        9.94        7.56      9.09 o 
   3   5  24       29.59       21.02      9.22 o 
  -7   6  24       15.94       32.84      8.31 o 
  -6   6  24      507.67      525.81     13.93 o 
  -5   6  24       20.11        0.97      6.81 o 
  -4   6  24       74.61       73.05      7.70 o 
  -3   6  24        0.08       -5.89      9.54 o 
  -2   6  24       72.35       93.31     11.69 o 
  -1   6  24        9.96       -0.35     14.96 o 
   0   6  24       17.59       20.92      8.95 o 
   1   6  24       18.14       10.35      9.44 o 
   2   6  24      242.28      241.43     12.95 o 
  -5   7  24        1.47        3.62      9.11 o 
  -4   7  24       90.37       63.68      9.82 o 
  -3   7  24       82.80       87.34     13.65 o 
  -2   7  24       27.57       25.65     13.13 o 
  -1   7  24      230.28      215.42     20.58 o 
   0   7  24      227.04      266.07     22.16 o 
  -9   0  25      213.14      221.64     20.04 o 
  -7   0  25       85.51       78.44     15.15 o 
  -5   0  25      186.07      195.09     16.39 o 
  -3   0  25        0.18       -8.39     11.35 o 
  -1   0  25      302.21      292.66     11.87 o 
   1   0  25      357.76      373.40     14.00 o 
   3   0  25       14.31       13.94      8.15 o 
   5   0  25       50.08       48.10     10.07 o 
  -9   1  25       24.95       29.71     10.94 o 
  -8   1  25      111.66      108.51     10.89 o 
  -7   1  25       38.90       45.25      9.93 o 
  -6   1  25      128.23      165.02     11.73 o 
  -5   1  25      414.48      444.41     16.66 o 
  -4   1  25        0.01       -6.21      8.32 o 
  -3   1  25        2.87        0.21      7.66 o 
  -2   1  25      206.28      182.01      8.32 o 
  -1   1  25      281.44      255.45     13.73 o 
   0   1  25      146.94      154.58      6.85 o 
   1   1  25      182.78      183.00      7.42 o 
   2   1  25        6.90       -1.43      5.52 o 
   3   1  25      182.04      177.48      7.88 o 
   4   1  25      358.78      365.51     10.48 o 
   5   1  25        1.68        5.44      6.53 o 
  -9   2  25       64.63       65.54     19.55 o 
  -8   2  25      134.12      119.97      9.53 o 
  -7   2  25       94.34       92.17      8.64 o 
  -6   2  25      100.94       92.61     12.44 o 
  -5   2  25       10.59        7.73      7.07 o 
  -4   2  25      284.72      256.29     10.32 o 
  -3   2  25      667.03      670.64     22.82 o 
  -2   2  25        0.05       -2.30      5.31 o 
  -1   2  25      181.72      180.96     13.53 o 
   0   2  25      141.46      158.29      8.44 o 
   1   2  25       21.02       23.84      6.61 o 
   2   2  25      145.34      149.49      7.20 o 
   3   2  25      213.39      205.83      8.43 o 
   4   2  25        7.22        7.26      6.25 o 
  -9   3  25      213.11      211.24     14.14 o 
  -8   3  25       26.88       26.15      8.55 o 
  -7   3  25       17.47       19.00      8.07 o 
  -6   3  25       72.66       78.38     10.70 o 
  -5   3  25        8.04        1.24      6.80 o 
  -4   3  25       16.61       -1.96      6.68 o 
  -3   3  25       36.02       41.46      6.00 o 
  -2   3  25       39.55       33.64      5.89 o 
  -1   3  25      155.48      172.98      8.56 o 
   0   3  25       10.90        0.71      6.72 o 
   1   3  25        5.76        2.68      7.02 o 
   2   3  25       42.01       56.47      6.18 o 
   3   3  25      206.95      227.39     17.29 o 
   4   3  25        6.84        4.61      6.99 o 
  -8   4  25       74.97      103.43      9.81 o 
  -7   4  25        9.18        1.16      9.09 o 
  -6   4  25       76.02       73.94      8.69 o 
  -5   4  25      113.83      160.43      9.79 o 
  -4   4  25       20.11        5.13      7.42 o 
  -3   4  25       20.04       11.86     11.77 o 
  -2   4  25       59.41       71.87      6.54 o 
  -1   4  25       17.79        8.19      6.67 o 
   0   4  25       24.38        9.03      6.92 o 
   1   4  25       55.75       69.26      9.66 o 
   2   4  25      402.38      397.05     15.20 o 
   3   4  25        7.16       14.27      9.07 o 
  -7   5  25       56.53       48.71      8.14 o 
  -6   5  25       22.33       28.10      7.41 o 
  -5   5  25       78.62       82.22      7.75 o 
  -4   5  25      242.55      229.83      9.38 o 
  -3   5  25       22.85       13.41      7.98 o 
  -2   5  25       20.32        7.48      7.99 o 
  -1   5  25      117.15      132.46     10.51 o 
   0   5  25        9.53       12.95      8.82 o 
   1   5  25        5.45       11.97      9.72 o 
   2   5  25        1.90        2.14     10.49 o 
  -6   6  25        0.02        6.50      7.26 o 
  -5   6  25      151.59      152.62      9.16 o 
  -4   6  25        0.00        0.42      7.13 o 
  -3   6  25      191.60      203.31     16.24 o 
  -2   6  25      110.55      111.41     12.44 o 
  -1   6  25        3.13       -1.83     15.45 o 
   0   6  25        3.81        8.74      9.85 o 
   1   6  25      290.65      345.99     33.74 o 
  -8   0  26      315.19      318.54     21.92 o 
  -6   0  26      523.87      535.65     26.61 o 
  -4   0  26       12.95       12.64     12.64 o 
  -2   0  26        3.95       -2.47     12.24 o 
   0   0  26      550.92      560.86     17.25 o 
   2   0  26        1.70        0.34      8.25 o 
   4   0  26       22.03       27.01     12.22 o 
  -9   1  26       56.39       30.42     11.53 o 
  -8   1  26      145.69      162.38     12.90 o 
  -7   1  26       13.87       15.88     10.00 o 
  -6   1  26       84.54       89.31     10.64 o 
  -5   1  26      273.46      297.42     17.33 o 
  -4   1  26      101.96       84.02     10.07 o 
  -3   1  26      838.57      795.12     23.62 o 
  -2   1  26        1.92        4.43      6.04 o 
  -1   1  26       10.78        7.78      6.05 o 
   0   1  26       19.34       40.12      5.82 o 
   1   1  26       73.91       76.92      6.35 o 
   2   1  26      297.25      280.78     10.03 o 
   3   1  26      192.45      199.05      8.84 o 
   4   1  26       50.19       56.38      6.84 o 
  -8   2  26        2.57       -3.38     10.21 o 
  -7   2  26      136.25      177.67     10.12 o 
  -6   2  26       36.57       48.21      8.13 o 
  -5   2  26      419.99      430.64     13.53 o 
  -4   2  26       22.76       25.20      7.19 o 
  -3   2  26      167.12      169.09      7.59 o 
  -2   2  26       90.52       90.36     11.08 o 
  -1   2  26      431.80      404.59     12.02 o 
   0   2  26        7.74        8.86      6.68 o 
   1   2  26      130.09      133.66      7.05 o 
   2   2  26       32.70       47.25      6.88 o 
   3   2  26       41.98       43.34      6.87 o 
   4   2  26        8.19       13.97      6.75 o 
  -8   3  26       85.35      104.93     14.37 o 
  -7   3  26      155.78      153.07     10.14 o 
  -6   3  26       31.00       29.42      9.31 o 
  -5   3  26      338.88      363.19     12.53 o 
  -4   3  26        5.73       15.28      7.34 o 
  -3   3  26       11.64       20.32      6.00 o 
  -2   3  26       56.65       48.30      9.63 o 
  -1   3  26        0.33        7.94      6.84 o 
   0   3  26        0.07        2.37      7.22 o 
   1   3  26        4.69        1.94      7.44 o 
   2   3  26      100.67       82.72      8.22 o 
   3   3  26        0.13        7.87      6.97 o 
  -7   4  26        2.34        7.60      8.69 o 
  -6   4  26       27.32       25.64      8.56 o 
  -5   4  26        0.38       -6.22      7.99 o 
  -4   4  26       10.81        6.54     10.92 o 
  -3   4  26        3.99      -10.06      7.53 o 
  -2   4  26      103.50      105.18      8.79 o 
  -1   4  26       20.86       30.34      7.49 o 
   0   4  26        3.35        3.25      7.40 o 
   1   4  26      305.59      371.10     16.46 o 
   2   4  26       52.71       76.26     10.84 o 
  -6   5  26       55.03       44.86      7.89 o 
  -5   5  26        1.07        1.44      7.12 o 
  -4   5  26      119.69      121.91      8.40 o 
  -3   5  26       11.64       14.25      8.33 o 
  -2   5  26       29.59        5.32     10.58 o 
  -1   5  26      159.76      197.70     19.70 o 
   0   5  26       24.60       10.49     13.08 o 
   1   5  26      246.98      225.97     13.20 o 
  -4   6  26      151.71      151.49     13.56 o 
  -3   6  26       36.86       52.19     16.46 o 
  -2   6  26      149.52      143.40     19.05 o 
  -1   6  26        2.20       -0.05     16.54 o 
  -7   0  27        1.63       -5.18     14.61 o 
  -5   0  27      810.06      800.73     33.12 o 
  -3   0  27        1.09       12.59     13.13 o 
  -1   0  27        2.78        8.74     14.24 o 
   1   0  27       87.17       83.29      9.96 o 
   3   0  27      217.98      218.75     14.86 o 
  -8   1  27      226.31      250.35     14.78 o 
  -7   1  27      178.14      171.37     21.82 o 
  -6   1  27       20.62       18.96     13.77 o 
  -5   1  27       64.96       57.88      9.65 o 
  -4   1  27       44.88       45.93      9.65 o 
  -3   1  27       33.52       65.74     10.15 o 
  -2   1  27      168.84      142.40      9.25 o 
  -1   1  27       79.80       92.04      7.84 o 
   0   1  27      689.73      762.36     14.94 o 
   1   1  27        3.33        2.99      5.73 o 
   2   1  27        3.41       10.86      6.38 o 
   3   1  27        0.91        3.70      6.49 o 
  -8   2  27       36.78       26.82     11.27 o 
  -7   2  27       42.16       51.89     11.34 o 
  -6   2  27      172.09      191.76     20.22 o 
  -5   2  27       28.15       12.20     11.58 o 
  -4   2  27       17.31        3.47      7.37 o 
  -3   2  27      374.87      398.63     12.06 o 
  -2   2  27      485.60      499.46     21.58 o 
  -1   2  27       84.63       93.94     16.43 o 
   0   2  27        6.18       18.30      7.35 o 
   1   2  27       20.57       23.07      6.18 o 
   2   2  27      120.19      125.85      8.22 o 
   3   2  27       45.27       33.56      6.73 o 
  -7   3  27        0.07       -4.23      8.39 o 
  -6   3  27       18.95       13.98      8.39 o 
  -5   3  27        9.71        8.91      8.15 o 
  -4   3  27        7.55       -1.39      7.79 o 
  -3   3  27       15.62        9.13      8.01 o 
  -2   3  27       57.25       89.05      8.20 o 
  -1   3  27        5.44        7.16      7.21 o 
   0   3  27       17.75       18.25      7.23 o 
   1   3  27      241.67      226.11     10.70 o 
   2   3  27        0.52       -4.02      7.51 o 
  -6   4  27       53.93       42.82      9.44 o 
  -5   4  27       65.53       83.71     10.25 o 
  -4   4  27        0.23        3.57      8.21 o 
  -3   4  27       14.62       10.10      7.89 o 
  -2   4  27        1.72      -14.51      9.67 o 
  -1   4  27      122.60      129.85      9.33 o 
   0   4  27      171.99      156.87      9.66 o 
   1   4  27       59.57       54.83      9.90 o 
  -5   5  27      195.78      207.41      9.91 o 
  -4   5  27      217.10      253.80     16.30 o 
  -3   5  27       27.06       36.53     11.45 o 
  -2   5  27        5.39        2.32     15.94 o 
  -1   5  27       33.37       62.00     17.57 o 
   0   5  27       79.10       85.43     11.15 o 
  -6   0  28       15.52       11.11     14.36 o 
  -4   0  28        2.77        2.91     13.48 o 
  -2   0  28      145.31      151.05     17.28 o 
   0   0  28       15.84       17.53     11.11 o 
   2   0  28      106.27      102.17     10.56 o 
  -7   1  28        6.26        5.16     10.90 o 
  -6   1  28       27.77        8.03     10.16 o 
  -5   1  28       66.83       64.04     13.58 o 
  -4   1  28       52.11       51.46     12.02 o 
  -3   1  28        1.50       -4.21      8.98 o 
  -2   1  28       12.03       25.33      7.50 o 
  -1   1  28      367.06      392.54     12.62 o 
   0   1  28        1.45       30.23      6.55 o 
   1   1  28       50.68       43.13      6.70 o 
   2   1  28        0.37       -4.85      6.26 o 
  -7   2  28      136.34      126.46     12.89 o 
  -6   2  28        6.78       -8.37     10.53 o 
  -5   2  28       48.24       39.25      8.86 o 
  -4   2  28      217.01      239.61     24.69 o 
  -3   2  28      312.16      339.16     15.29 o 
  -2   2  28      239.38      261.38     12.43 o 
  -1   2  28        0.13       -4.94      7.40 o 
   0   2  28      119.61      137.21     15.94 o 
   1   2  28      108.59       65.74      8.80 o 
   2   2  28       58.76       63.17      7.68 o 
  -6   3  28      116.99      104.10     14.48 o 
  -5   3  28       66.51       69.10      9.35 o 
  -4   3  28       53.54       38.25      8.76 o 
  -3   3  28        9.56       13.03     10.20 o 
  -2   3  28      118.84       88.36      8.65 o 
  -1   3  28       12.96        6.85      7.92 o 
   0   3  28      463.96      457.08     24.17 o 
   1   3  28        0.64        8.01      8.23 o 
  -5   4  28        0.02      -10.19      8.61 o 
  -4   4  28       74.87       71.90      9.59 o 
  -3   4  28       18.82        8.18     10.72 o 
  -2   4  28        2.77       -6.29     10.39 o 
  -1   4  28       33.07       22.18      8.14 o 
   0   4  28      165.35      178.41     12.66 o 
  -5   0  29      192.83      203.13     19.30 o 
  -3   0  29       40.45       57.46     15.50 o 
  -1   0  29       51.11       34.07      8.89 o 
   1   0  29       58.47       77.77     10.81 o 
  -6   1  29       18.30        2.99     10.85 o 
  -5   1  29        4.71        3.01     10.05 o 
  -4   1  29       24.01       12.81     10.50 o 
  -3   1  29      185.99      222.85     13.86 o 
  -2   1  29      398.01      385.68     12.75 o 
  -1   1  29       41.73       41.59      8.34 o 
   0   1  29        3.27        7.98      6.51 o 
   1   1  29       30.08       26.41      6.83 o 
  -6   2  29        0.57       -4.49     10.87 o 
  -5   2  29       17.81       17.53     10.97 o 
  -4   2  29      160.27      155.85     14.24 o 
  -3   2  29       72.29       89.40     20.88 o 
  -2   2  29        0.01        3.79      7.83 o 
  -1   2  29       10.35        3.55      7.86 o 
   0   2  29      125.21      128.07      9.43 o 
  -5   3  29       25.62       27.37      9.29 o 
  -4   3  29      129.21      133.39     10.47 o 
  -3   3  29       53.39       70.42     13.11 o 
  -2   3  29        1.31        1.95      7.63 o 
  -1   3  29       69.05       83.13      9.17 o 
  -4   0  30        0.91      -11.25     15.20 o 
  -2   0  30       19.34       16.14     15.45 o 
  -4   1  30      164.97      170.59     14.24 o 
  -3   1  30      241.18      268.66     24.71 o 
  -2   1  30       51.60       68.97     11.74 o 
  -1   1  30       11.30       18.37      8.41 o 
  -3   2  30       78.52       56.07     12.10 o 
  -2   2  30       24.38       22.65      8.54 o 
                                                 
